# Supplementary material for: Global Patterns and Predictions of Seafloor Biomass Using Random Forests
Source: PLoS One. 2010 Dec 30;5(12):e15323. doi: 10.1371/journal.pone.0015323 (PMC3012679; doi:10.1371/journal.pone.0015323)
Supplement: File S2 — Global seafloor biomass predictions. Predicted biomass (mg C m-2) is in global 1×1 degree grids. Data fields include latitude, longitude, depth, and biomass of each size class. The biomass data are in logarithm scale (base 10). (CSV) [file pone.0015323.s002.csv]

latitude	longitude	depth	bact.biom.mean	meio.biom.mean	macro.biom.mean	mega.biom.mean	inv.biom.mean	fis.biom.mean
82.5	-14.5	1002.84722222222	2.1336301055879	1.75952135153272	2.38380879256228	1.53674352270833	1.40828938033605	1.38436197289376
82.5	-13.5	1464.13194444444	2.20061145331611	1.85565631853633	2.54071420343141	1.23985347112232	1.46218025200255	1.26959675103865
82.5	-12.5	1763.58333333333	2.21347632797718	1.84141693081911	2.55060775712892	1.2678376130374	1.49691302667991	1.2732627527243
82.5	-11.5	2167.40277777778	2.25129454100857	1.82525913597332	2.56172825539114	1.21129218891542	1.51544514347936	1.16537053674961
82.5	-10.5	2659.40277777778	2.23908390816314	1.78386788612826	2.5186284692446	1.20325351372399	1.37419620108915	1.13779297803232
82.5	-9.5	3006.29861111111	2.25016389311144	1.81628019506983	2.48003147974079	1.17625585024837	1.31807458268362	0.394078115337209
82.5	-8.5	3110.66666666667	2.27511491302869	1.75577683115672	2.47241810639059	1.40603180283895	1.37375349062466	0.456339831748702
82.5	-7.5	3323.78472222222	2.27255102536157	1.70550277118424	2.28449383643084	1.33670227272101	1.34509415382155	0.22551502951882
82.5	-6.5	3795.38888888889	2.2785821214761	1.71639750653262	2.48160217227631	1.50623519912856	1.35832302078832	0.434557328831759
82.5	10.5	1584.6875	2.00878377598019	1.57208753265464	1.76300920379543	1.31099500022963	0.981876812096445	0.213916194568356
82.5	11.5	1557.92361111111	2.10837985711277	1.56252613675280	1.74587426404024	1.20331048307289	0.882574314889964	0.193966651698169
82.5	14.5	1895.43055555556	2.17717344505688	1.59602139500897	1.93021648013786	1.05274437688470	1.04325238111566	0.654700699692315
82.5	15.5	1862.01388888889	2.17937048534434	1.56722013069587	2.21223567457519	1.01260345005225	1.05523758507409	0.482192049641135
82.5	16.5	1864.11111111111	2.15266356328251	1.5222096658255	2.13411089442674	0.975385731580106	1.03124712583941	0.414020507094367
82.5	24.5	3893.21527777778	2.02981694666245	1.21595244271159	2.11539795468588	0.970655039117566	1.18861501012821	0.389816238137084
82.5	25.5	3796.69444444444	2.06956533129091	1.18515325209092	2.15309210183593	0.934314779893908	1.15104889176271	-0.0395237241178569
82.5	26.5	3726.58333333333	2.07596500510957	1.13987782942178	2.14448851152966	0.922457574681317	1.13279532457702	0.0993191385496463
82.5	27.5	3727.40277777778	2.08810764489266	1.15912409011996	2.10966618767238	0.911454559678455	1.10864188717052	-0.0304840504180228
82.5	28.5	3757.79166666667	2.09784483239385	1.18529937901706	2.17066727771273	1.141347685393	1.09577265647655	0.000869756793195908
82.5	29.5	3694.15972222222	2.07159829085165	1.20068437293100	2.19701145033439	1.17705989622758	1.13467821577848	0.221046534476751
82.5	30.5	3525.96527777778	2.06877188174356	1.21170375557172	2.18725523128364	1.15584899456374	1.13707872834707	0.265908404681335
82.5	31.5	3299.90277777778	2.04901195428180	1.25464853144923	2.16464344083562	0.959910706227364	1.10994534801501	0.262529801055341
82.5	32.5	3103.02083333333	2.05023045627400	1.23886028345744	2.16317110488156	0.987872871576238	1.21142689003901	0.337444251542235
82.5	33.5	2985.95833333333	2.09286859119632	1.16726966955744	2.17927843172077	0.984427280072537	1.17326083237657	0.217700942112951
82.5	34.5	2824.01388888889	2.07880851218721	1.12822197300089	2.18856470315176	0.99875363564785	1.15461184615415	0.464360137880735
82.5	35.5	2588.13888888889	2.09085990701453	1.17753883669203	2.19511745465402	0.994161265205454	1.12802680391381	0.364889664620043
82.5	36.5	2428.94444444444	2.11061922933772	1.40929154078740	2.22125228987335	1.00046491940030	1.24328987695899	0.375334057655059
82.5	37.5	2306.04861111111	2.10046105408087	1.36084378407209	2.11264921362576	0.978168602531858	1.20458061168402	0.359286038293606
82.5	38.5	2206.125	2.16360276184824	1.59755998839989	1.67146521408477	1.00402607300943	1.18350142631055	0.500842359734972
82.5	39.5	2133.29861111111	2.23011469278577	1.64233913306507	1.67105911491829	1.01351857369048	0.997433721277248	0.407390983549988
82.5	40.5	2063.42361111111	2.14352051989134	1.53236296871996	1.70324701165236	1.0939758220966	1.16199702236051	0.560257331164006
82.5	41.5	2068.33333333333	2.16580429018546	1.5890355752827	1.95262759203755	1.13097809434912	1.36572040751691	0.654704187187139
82.5	42.5	1982.67361111111	2.13674760967799	1.66364751867354	2.35597981310585	1.13808494904148	1.33745865440554	0.66050332232348
82.5	44.5	1701.48611111111	2.12858155846134	1.72652083510531	2.46398403312294	1.20515927039471	1.22629565561458	0.408324408904267
82.5	61.5	710.354166666667	2.02280842078915	1.53512286794793	2.04891034713192	1.51900855105339	1.07658399627913	0.803483903804532
82.5	62.5	951.201388888889	2.04668652743107	1.52652853909118	2.03877581760776	1.45284890538849	1.13133720107967	0.882357766614513
82.5	80.5	1752.78472222222	2.03105766893774	1.48380229514304	1.65017281495804	1.14178175037276	1.17965145499267	0.819252761361454
82.5	81.5	1658.28472222222	2.07831968719209	1.49351095289752	1.68872722101921	1.19665155124360	1.19414703638371	0.834772202807996
82.5	82.5	1605.80555555556	2.12968949937392	1.73712717820015	1.62660745654950	1.22138578377141	1.32533959553344	0.701507015012489
82.5	83.5	1560.59722222222	2.08361267450493	1.48256645904690	2.07352121843986	1.17648451834443	1.325210756292	0.596176389989718
82.5	84.5	1541.97222222222	2.07519344041276	1.66252026960314	2.15253190522519	1.2229651388228	1.32240528157529	0.681793097363623
81.5	-11.5	83.75	2.39270596501576	2.00356425526386	3.27232377090574	2.03136359425170	1.78981725277732	1.39262326013273
81.5	-10.5	295.173611111111	2.34099956480927	1.90821333776166	3.06740431288663	1.77676092239646	1.49464326572615	1.39266481159121
81.5	-9.5	766.201388888889	2.2884135669365	1.85155680745579	3.01722627480313	1.82205492460405	1.45618141605312	1.40921485617254
81.5	-8.5	1404.06944444444	2.29134891899974	1.85434746088265	2.91266248863829	1.92113909608968	1.66252762201451	1.38038251517258
81.5	-7.5	2172.32638888889	2.25763528262960	1.75501038572552	2.60912458233778	1.71811525652410	1.60486984341268	1.35921969054887
81.5	-6.5	2757.36805555556	2.23184452135584	1.74109345395020	2.61197081995834	1.66653801670090	1.40168078221392	1.38212056820892
81.5	-5.5	3093.10416666667	2.16381558783083	1.79130084747253	2.53656791778279	1.18501340987297	1.39637560773271	0.560007330054065
81.5	-4.5	3568.89583333333	2.17512051430815	1.78103615759831	2.50752321989417	1.18602094123736	1.37773873079851	0.510363414778483
81.5	-3.5	3619.54166666667	2.21219793632239	1.78462380768410	2.5318978237581	1.20560464061840	1.33228082167108	0.54380524958306
81.5	-2.5	3339.34722222222	2.2181012128378	1.77198581770326	2.52094092981989	1.19503305188559	1.43191921080796	0.531453101096564
81.5	-1.5	2642.00694444444	2.20597112058405	1.76547801519357	2.54724568048194	1.20381303962158	1.44032023025461	1.21246750394502
81.5	-0.5	2380.71527777778	2.13681420048683	1.84986139363701	2.53404864653386	1.12676837029809	1.18072652555157	1.19667549435334
81.5	1.5	1944.61805555556	2.15016128936701	1.83623994024197	2.61563684053972	1.1137798153628	1.15815828772080	1.19931402645983
81.5	2.5	1428.70833333333	2.20134477039780	1.70873662179795	2.61325513898933	1.20057279680325	1.37173617570190	0.795411416183262
81.5	3.5	853.25	2.18337856522881	1.78115975704848	2.09722218777499	1.48171559793439	1.24508774656461	0.849793573486799
81.5	4.5	782.055555555556	2.13834686677124	1.81460437033972	2.2244750867727	1.41500544189589	1.16582727537850	0.77442395555333
81.5	5.5	773.604166666667	2.11062275035958	1.81683067226251	2.11334238805458	1.42723847885166	1.13184418890283	0.842543498491245
81.5	6.5	759.354166666667	2.13353119121731	1.79143710118710	2.04768156992036	1.44603992991277	1.06227246727830	0.700892741266755
81.5	7.5	731.604166666667	2.14384008044980	1.79596182742602	2.0107023254978	1.53187804936190	1.12796635122574	0.682087658193105
81.5	8.5	826.243055555556	2.15123868238459	1.76559167939318	1.98615489910359	1.44729305218446	1.09425120538172	0.649980654490234
81.5	9.5	1038.02083333333	2.16133297126941	1.78231040260853	2.00561600022016	1.48759469941854	1.01350843388088	0.60514024231359
81.5	10.5	1468	2.16960869420217	1.75174677974977	1.9602464166264	1.26947165299766	0.960540354196242	0.513264297403384
81.5	11.5	1638.07638888889	2.1753075314766	1.76731533049263	1.84030900651910	1.25497277506089	0.94740608753982	0.393202980875061
81.5	12.5	1896.9375	2.15662708575104	1.66959043808124	1.8718795822528	1.07790901294732	0.943286212532309	0.396064919082753
81.5	13.5	2093.46527777778	2.17608265945176	1.66629477124446	1.85839638849776	1.08405343332138	0.98425099584637	0.394352923668355
81.5	14.5	2209.86111111111	2.17082223785167	1.64034900651504	1.87020148933502	1.108656227932	1.07276178457427	0.510613926932957
81.5	15.5	2197.76388888889	2.15854340392979	1.58679131388868	1.8500326898359	1.09654033802241	1.10504521495732	0.601525225456104
81.5	16.5	2162.14583333333	2.18359503168496	1.58922851163008	1.87707067685641	1.16899268370676	1.16435193973235	0.725927324392262
81.5	21.5	1915.99305555556	2.23595160980491	1.83400512606969	2.22236401760218	1.18821091833524	1.51117542515235	1.15385407666976
81.5	22.5	1521.70138888889	2.22472440448067	1.87536822361397	2.3267652435212	1.26827364942752	1.50180436927865	1.23809272045517
81.5	23.5	1460.70138888889	2.19224432583347	1.89430318883357	2.42589916515818	1.41804548580396	1.39992238805165	1.27867632703782
81.5	24.5	1577.9375	2.19190650493127	1.88608792531551	2.35591281934750	1.24119481984035	1.40737544820365	1.19119304659908
81.5	25.5	1530.79861111111	2.19483827293331	1.86883039727469	2.42380053460679	1.40438542140963	1.42936876332816	0.967708265106464
81.5	26.5	1530.88888888889	2.22445860048889	1.88371535102415	2.53637322507209	1.25516377820010	1.52806868887888	1.28334673101857
81.5	27.5	1622.70138888889	2.22691310218958	1.87123016072677	2.51827864671786	1.48760257413836	1.52250744889415	1.30800406392413
81.5	28.5	1619.21527777778	2.19418781196500	1.85658704170002	2.52981481194169	1.44513458841930	1.43244314399766	0.980669357771094
81.5	29.5	1421.70138888889	2.16801475222578	1.92275081809056	2.48665859754505	1.43056606506627	1.40086795671771	0.977362327458172
81.5	30.5	1107.01388888889	2.21320248960030	1.90799934235764	2.44949103742647	1.45105257490268	1.42087937649691	1.18246125603655
81.5	31.5	864.6875	2.22814645850707	1.91385972221953	2.38767975890923	1.42644148690675	1.41263558559083	1.03067115260929
81.5	32.5	691.1875	2.15799997911809	1.83661871944919	2.08900008004108	1.53005466787749	1.29727189960492	0.963318396139687
81.5	33.5	558.020833333333	2.17289043257139	1.77061184517004	2.00299956095087	1.60226649330402	1.17931011996927	0.770319320351307
81.5	34.5	510.194444444444	2.17138970949764	1.76070931888424	1.86820987296685	1.61343688410448	1.15802626174513	0.677929735891918
81.5	35.5	507.986111111111	2.17757427036135	1.71859446786553	1.91137748438299	1.63217464395619	1.19539334145286	0.690058210413987
81.5	36.5	444.923611111111	2.23788263934047	1.67428920912538	2.00994021339693	1.63008069031774	1.1961553677637	0.829871070606673
81.5	37.5	358.201388888889	2.22124462933815	1.68690221442670	2.03593997094016	1.57250824832848	1.14243016348871	0.791979504346837
81.5	38.5	348.305555555556	2.21851367420618	1.66999293813158	2.03420510199585	1.60865193656287	1.14399821107591	0.733379164464613
81.5	39.5	432.673611111111	2.22482972141461	1.68360652397630	2.00313387733075	1.59132086462453	1.21374914750919	0.841415926834675
81.5	40.5	466.173611111111	2.24266230198668	1.69704054126029	1.99395259304646	1.51527516953988	1.19510011275835	0.736727220572637
81.5	41.5	451.826388888889	2.29152088850391	1.74726901071163	2.11636421579739	1.51636044650922	1.26528935605495	0.965462428494091
81.5	42.5	408.013888888889	2.26883438125029	1.83268358088030	2.49008402192113	1.41634162001696	1.4146642590344	1.00775057491458
81.5	43.5	328.486111111111	2.22609927683897	1.80594827010407	2.81902657288967	1.37838497703163	1.47574970973755	0.98301176162882
81.5	44.5	215.729166666667	2.23171310936352	1.86092579080415	2.72524264903913	1.35402022282504	1.45981483207531	1.02110944063419
81.5	45.5	148.993055555556	2.20562642507252	1.97114512491094	2.85770446225861	1.72175345702665	1.51800103643531	1.05566614623904
81.5	46.5	122.729166666667	2.23508856783593	2.07255613177835	2.88577927898766	1.74227395154765	1.53896483267281	1.05772313360502
81.5	47.5	114.506944444444	2.29336876103745	2.03058675731195	2.85210648020549	1.66640976043405	1.61672320669828	1.40402758311879
81.5	48.5	145.055555555556	2.30398148857238	2.05287356222122	2.85442740422671	1.34655893674960	1.55715023583543	1.39243274087810
81.5	49.5	221.305555555556	2.28691616808947	1.95473446082037	2.80593807956413	1.29266937956093	1.63808423039614	1.38932997919123
81.5	50.5	250.055555555556	2.24060947714878	1.92174614447990	2.84766816442732	1.35078217035792	1.76256357811616	1.36979861722160
81.5	51.5	306.888888888889	2.27371039511111	1.88988054548241	2.79660177020803	1.35729616588888	1.76456819529481	1.38916910627939
81.5	52.5	313.048611111111	2.25987292400025	1.87498379069662	2.68166174882973	1.36932898215273	1.70011384211692	1.38137376362296
81.5	53.5	267.965277777778	2.33906293702584	1.91325745695353	2.74613870950347	1.35352470840440	1.67451451407437	1.38406326379943
81.5	54.5	219.534722222222	2.38807469177155	1.92665999197682	2.84802398045229	1.34143062010414	1.78718292167592	1.39984965877590
81.5	55.5	194.916666666667	2.39060238691895	2.00091769547487	2.92642357889613	1.33542977519837	1.70458585052613	1.40189466219860
81.5	60.5	155.770833333333	2.30730548560524	2.09650359871471	2.96054657196687	1.81369248425511	1.63803862593998	1.43182741261393
81.5	65.5	311.791666666667	2.22684123149255	1.87779374888169	2.77060327215055	1.59724543951748	1.45874985963302	1.31643951742164
81.5	66.5	491.006944444444	2.28543581136834	1.78122112057138	2.47533062478396	1.45330669901309	1.31013054055973	0.903847849368509
81.5	67.5	565.458333333333	2.24852784300046	1.84189351053793	2.48862235169150	1.54601355584373	1.34943743136807	1.20719872151190
81.5	68.5	598.354166666667	2.22892320673148	1.81543713462813	2.48941277381491	1.55337587941569	1.37381385904724	1.32949900934342
81.5	69.5	608.451388888889	2.20250851650106	1.73919234616067	2.45979636192897	1.37877309331699	1.32684305886042	1.20522844662688
81.5	71.5	618.597222222222	2.22300181275067	1.88014856889050	2.64891371383301	1.38533948134248	1.54997794659208	1.39112489538699
81.5	72.5	593.430555555556	2.19852048553286	1.90257190918417	2.74029566191747	1.400835951053	1.45816068091539	1.37472149805782
81.5	73.5	524.638888888889	2.23187802867455	1.95996173309633	2.78655324714613	1.33037987036884	1.57859197994830	1.40706517806972
81.5	74.5	356.923611111111	2.22269628543284	2.03014888444518	2.82131617323767	1.30078538550231	1.52499806163053	1.38978495022157
81.5	75.5	241.215277777778	2.23560763204532	2.0449300433329	2.86885904130207	1.32153527840883	1.57675450342908	1.35537719196959
81.5	76.5	187.180555555556	2.19902046610085	2.00206060918837	2.72819421411308	1.33845426515686	1.47742090386451	1.29722898470063
81.5	77.5	200.340277777778	2.21270390954961	2.00020265652039	2.77534262079251	1.30059810799021	1.51855840678446	1.34906011535899
81.5	78.5	215.423611111111	2.16984148115353	1.95837639969389	2.75150724201627	1.29540087524418	1.55979584728869	1.16013093366481
81.5	79.5	215.041666666667	2.16821775807471	1.94166272948871	2.69720242326869	1.29105579936587	1.54961598683866	0.859124651886755
81.5	80.5	246.875	2.16269510015249	1.94561709864899	2.75453702784958	1.29101032081887	1.57860931810636	0.871743751143027
81.5	81.5	308.895833333333	2.16999004282535	1.89882709116009	2.75053809194172	1.27784904457991	1.57539990216516	0.916496524383353
81.5	82.5	379.854166666667	2.22719867189467	1.90744032505052	2.72189281779733	1.38005993249650	1.46771887345926	0.968850980887243
81.5	83.5	410.805555555556	2.12112647921469	1.84568953982610	1.94712337969073	1.6125852485327	1.30680691030273	0.902600746507559
81.5	84.5	423.5625	2.14692444149797	1.87300681134658	2.56102036438312	1.47811287366566	1.54439367632132	1.07955809512597
81.5	85.5	433.458333333333	2.26226559294999	1.89670817520333	2.69584099751666	1.23879432573964	1.43479989729505	0.9018542329732
81.5	86.5	453.465277777778	2.25291964861118	1.91703496549207	2.69784280079012	1.25182993263569	1.42300993925418	1.19923667894171
81.5	87.5	328.4375	2.25300355624517	1.92177330703043	2.53678978428537	1.31850920451523	1.35757237780383	1.01614007561378
81.5	88.5	209.694444444444	2.29113445635813	1.91598451580616	2.78183031099715	1.27080721050081	1.42495173650621	1.37957930214149
81.5	89.5	126.3125	2.23221921454940	1.98326155954870	2.69664590597824	1.42021663402215	1.31471927914531	1.1920120890753
81.5	92.5	278.805555555556	2.18541308097113	1.97534665520345	2.7852710490199	1.30095066015418	1.47448915282207	1.40027200023397
81.5	93.5	223.722222222222	2.34069743745260	2.11082533244543	2.85686941788860	1.31208352585346	1.45679507609561	1.46126661441506
81.5	97.5	905.222222222222	2.09476944131858	1.91554327770655	2.60645417320890	1.17343453756782	1.29037156425238	0.813076519418441
81.5	129.5	3903.75	1.98041577728518	0.9422898322981	1.01923349273575	0.815867169791481	1.02548029966624	0.08918170542548
81.5	130.5	3907.71527777778	1.98068813549033	0.938020744637944	1.15224035969617	0.822985656108424	1.04180120682593	0.102889235277184
81.5	131.5	3898.88888888889	1.97531394404747	0.997789174164074	1.17719726779231	0.82264347046041	1.06851488738349	0.186905375405533
81.5	132.5	3860.40972222222	1.98392230790114	0.888231810459314	1.22665543073127	0.840609132048292	1.05997146567189	0.179100297606716
81.5	133.5	3793.58333333333	2.01644352725381	1.62529529614519	1.31387327940128	0.910814209261904	1.09654914236671	0.248448155301308
81.5	134.5	3686.68055555556	2.00396353698475	0.981182229940611	1.33005257856931	0.903721684564302	1.11612713208039	0.455084039437319
81.5	135.5	3485.04166666667	2.01070643175591	1.26727333657702	1.36634563129205	0.925858821350059	1.14589439279864	0.469771754749976
81.5	136.5	3243.13194444444	2.02168381674070	1.65657948178426	1.42301945450425	0.924090463162833	1.15957592671523	0.538953844040017
81.5	137.5	2969.30555555556	2.03759881008965	1.65295846421695	1.41413611919891	0.984480698535754	1.17370673495503	0.526172046909995
81.5	138.5	2425.72222222222	2.03585116396124	1.69486209538555	1.75084130276451	1.03534165780904	1.21240786664318	0.836342257906123
81.5	139.5	1790.27777777778	1.99456965325378	1.45446651579482	1.86015355101853	1.13332194410822	1.21183614040993	0.728470849808421
80.5	-14.5	96.4097222222222	2.33530547857791	2.1801937811962	3.16520480249619	1.86188920872166	1.51549554759152	1.36498611976204
80.5	-13.5	151.541666666667	2.36035094489860	2.20396228828068	3.13853961455198	1.87343185474459	1.41405194984094	1.41183130391176
80.5	-12.5	159.826388888889	2.37207580940532	2.31368213637780	3.08594998624270	1.94176853569737	1.51394750202819	1.46414651127599
80.5	-11.5	138.1875	2.34050828567014	2.14619865083192	2.89255840113700	1.9208150268021	1.51596707546964	1.49133821126533
80.5	-10.5	144.881944444444	2.33366547013957	2.11030967271132	2.88704519236829	1.95347404143064	1.65168327588913	1.51536439981149
80.5	-9.5	140.555555555556	2.31145411996592	2.07244387212716	2.85079546032053	1.95481138257102	1.65671778257420	1.44983287960190
80.5	-8.5	152.868055555556	2.33518673209792	2.05198077411358	2.84679830589106	1.90168870543158	1.6378616252807	1.47583690278234
80.5	-7.5	257.277777777778	2.26497216731042	2.07878448631376	2.78293665952457	1.86490663152057	1.69660843523811	1.4160715729406
80.5	-6.5	465.506944444444	2.24095405705864	2.01417760066512	2.76328505623797	1.86081576166868	1.74300319548146	1.43705217493835
80.5	-5.5	1152.65972222222	2.31606447210359	1.95982464813375	2.70513623960113	1.49393393287754	1.65875693716928	1.43576492966935
80.5	-4.5	2168.66666666667	2.28139504828145	1.81720829638957	2.5994309236208	1.34145945195791	1.39158048792624	1.28880028657599
80.5	-3.5	2870.86805555556	2.17709877291743	1.77038247881478	2.58215655235995	1.30391343755902	1.34789254445668	1.1445503270761
80.5	-2.5	3430.52777777778	2.07554769831669	1.78275269178467	2.55345420582986	1.17097180325240	1.3702551070933	0.517139975170074
80.5	-1.5	3212.06944444444	2.11606746884485	1.78962960987487	2.48199028672593	1.14429862351927	1.32183464216288	0.496334560367656
80.5	-0.5	2725.5625	2.11361853089128	1.81341573522629	2.54145163430351	1.17440008889708	1.26374435939708	1.17456404624056
80.5	1.5	2348.03472222222	2.11052185716136	1.77298372921377	2.53383700686279	1.18117877062512	1.42095388996885	1.16436848942875
80.5	2.5	1754.26388888889	2.14107018060499	1.78731144980399	2.58309037084975	1.27620247179631	1.44565709205992	1.27323856038701
80.5	3.5	1259.11111111111	2.23373402435136	1.77515522176734	2.53770781936111	1.27724120088373	1.40824145466097	1.33274611912081
80.5	4.5	875.3125	2.28980924937306	1.79170030059387	2.55125211758961	1.27368086147043	1.46149915609822	1.35985237005475
80.5	5.5	730.680555555556	2.30615174376487	1.79346979564165	2.60705532398235	1.29620322847715	1.42631740334008	1.46845838431758
80.5	6.5	681.513888888889	2.30784747066439	1.81474992686821	2.56886437055239	1.31871437086282	1.40315767002583	1.37747163753890
80.5	7.5	726.131944444444	2.29313454314565	1.78217834486225	2.56867547660897	1.30107787348223	1.52602383651563	1.36304999510712
80.5	8.5	775.569444444444	2.32149909330419	1.77009783604808	2.54453774937143	1.30952579617308	1.64819382866307	1.28841088437564
80.5	9.5	809.048611111111	2.35752250609688	1.79752247042715	2.59707065268745	1.29869033232815	1.67671571043534	1.24766080077695
80.5	10.5	852.020833333333	2.35574050951651	1.81989035404026	2.63508530879492	1.31039014631234	1.56972950897655	1.38867372368020
80.5	27.5	139.784722222222	2.26193974289523	2.25368393511492	2.86793709429093	1.88810692898540	1.55862898627779	1.43430919498803
80.5	28.5	217.715277777778	2.30265680111154	2.01363318275902	2.83949367603098	1.79630272640673	1.48168105181153	1.42094612917272
80.5	29.5	324.166666666667	2.35096243771219	1.92116167812747	2.76957340135795	1.71182118452789	1.49908653449693	1.41118399266531
80.5	30.5	189.625	2.34456813694414	1.98339664183326	2.81445931750814	1.70143486991469	1.48654579415611	1.41586469731961
80.5	31.5	111.930555555556	2.35577439360693	2.00447316566985	2.82634884251888	1.72030469407491	1.45843938448353	1.42033635737168
80.5	32.5	84.1180555555556	2.35089040723156	2.02074547451067	2.88355446948029	1.85231445191257	1.60931797036136	1.39593331810353
80.5	33.5	113	2.26186100404407	2.00091312296184	2.65720637617346	1.69796322075883	1.40772627682120	1.09272114919272
80.5	34.5	185.145833333333	2.26988975381277	1.92951897341172	2.56679262397639	1.67749765913661	1.52275169627994	1.12494794445630
80.5	35.5	156.701388888889	2.2687120945029	1.97443220405398	2.73903674271864	1.68963028573385	1.42431981534512	1.24370435456891
80.5	36.5	134.125	2.30374934453062	2.02283974726547	2.74497871012802	1.69889349218915	1.50385962314675	1.20037170713586
80.5	37.5	145.694444444444	2.25097282859488	1.96747374165272	2.52285017868376	1.56632033767352	1.43423773072799	1.18172183767579
80.5	38.5	157.111111111111	2.26792421066674	1.94972698434408	2.4069977304632	1.54899972638427	1.42201506488748	1.03412862934331
80.5	39.5	211.631944444444	2.21145011502254	1.85112830300588	2.35740333742365	1.55262736411188	1.38159040704054	0.99457967240723
80.5	40.5	333.652777777778	2.15054847689755	1.85028681900124	2.62365664229232	1.63366350756759	1.50082750230764	1.01489373806289
80.5	41.5	384.298611111111	2.18452506307194	1.82654319921549	2.80344645676518	1.68540158532652	1.5298891765702	1.06161831181574
80.5	42.5	388.208333333333	2.19026337809075	1.80988083162760	2.74356939589586	1.68780690802350	1.49530944615244	1.10064579066449
80.5	43.5	371.006944444444	2.20829332751636	1.81805834208656	2.7979152541179	1.58102212559361	1.51185395466549	1.3242019947398
80.5	44.5	310.756944444444	2.18014951431562	1.91446388739897	2.82801308039645	1.74212451611311	1.53199298451172	1.38063236134748
80.5	51.5	211.506944444444	2.25170497745953	1.94873994464432	2.89008393484239	1.35795237262812	1.63998897411182	1.38717216996964
80.5	65.5	197.263888888889	2.35155797577445	1.97967116176644	2.71766439525211	1.61504806576815	1.41130004804721	1.35343230973712
80.5	66.5	403.430555555556	2.26002022689988	1.88587743542124	2.41801693736937	1.57526874625454	1.34583504862972	1.35725281845865
80.5	67.5	470.270833333333	2.2733890750463	1.93560409512876	2.40023912494195	1.59955272583259	1.38548078974027	1.31982477608491
80.5	68.5	504.243055555556	2.19814965791531	1.84268996613179	2.29527698392079	1.54408758676358	1.37023353964562	1.19846050568438
80.5	69.5	550.722222222222	2.16315245774434	1.88626611643491	2.31411687538982	1.60379739342315	1.39083420078373	1.14977723051916
80.5	70.5	573.340277777778	2.15341282316903	1.89432329599658	2.22393808535205	1.55628792242898	1.33444128825169	1.21115712107237
80.5	71.5	567.673611111111	2.19087385517746	1.88403882757006	2.35143436375942	1.61206684402664	1.39192434134246	1.30130388589804
80.5	72.5	524.298611111111	2.21812128737598	1.93623266467493	2.49430358818243	1.53620618138231	1.67143585588449	1.34364248457428
80.5	73.5	364.194444444444	2.28897353028233	1.95181782275980	2.47585755626355	1.47405602792969	1.60207228864409	1.37220890644509
80.5	74.5	143.861111111111	2.29605127219839	2.04362684103242	2.76694782022879	1.41933296615227	1.66887135456615	1.37900824585662
80.5	75.5	69.7916666666667	2.29121126269450	2.07270584341224	2.86999119021530	1.47975758135353	1.77393602628372	1.39224285975875
80.5	76.5	44.5069444444444	2.30032961911239	2.00659993756561	2.92219157808201	1.49879355669090	1.69892193520890	1.38432238724369
80.5	77.5	54.7916666666667	2.30525616587746	2.00342957760456	3.08040014849135	1.51701869761979	1.63242770302975	1.29405992977818
80.5	78.5	104.277777777778	2.27686365145838	1.99546861035268	3.09227108664852	1.43216373690945	1.44855317927661	1.30612922966421
80.5	80.5	96.75	2.26179675438483	1.97579513647314	3.00962983497764	1.47913152856448	1.55091122827981	1.05364016818157
80.5	81.5	128.486111111111	2.27527568307609	1.98692518870058	2.85192431655124	1.45045329187893	1.56872689906081	1.02598508719265
80.5	82.5	194.013888888889	2.24501965858560	1.87915658351974	2.68791623401336	1.44781202387823	1.56445726839430	0.954347726439904
80.5	83.5	274.402777777778	2.23608501972161	1.83406019518384	2.32397810557932	1.60645941522075	1.50200519679585	0.927013296224388
80.5	84.5	304.361111111111	2.22609555368934	1.87559631941451	2.28728220992140	1.59454439345910	1.51591247786637	0.96755772073456
80.5	85.5	313.923611111111	2.33092033788125	1.92795718591886	2.52175108424027	1.50785350211794	1.55218133558300	1.33057140099149
80.5	86.5	296.451388888889	2.355472759599	1.89759905870553	2.55573514715458	1.41999046570707	1.46942348014960	1.31953336111650
80.5	87.5	259.611111111111	2.36407503321186	1.89844110744488	2.45984763765251	1.54310936056091	1.31115534829839	1.31375241729102
80.5	88.5	228.729166666667	2.37406308387626	1.87328563162233	2.47710759464473	1.48423537671840	1.37599889003542	1.34492015562996
80.5	89.5	167.569444444444	2.37729281821073	1.93887911972075	2.68258868311314	1.44364438618489	1.42755155755355	1.37047456899280
80.5	90.5	112.236111111111	2.36183065080809	2.00878841284302	2.84194299827364	1.41371866976795	1.56287179243287	1.44760241403869
80.5	99.5	87.7777777777778	2.22037545260751	1.97968093279769	2.97907342026976	1.45594565483744	1.82282317204300	1.29340439359297
80.5	100.5	121.555555555556	2.31330372376896	2.00386631014977	2.92384682110333	1.44641374764597	1.63389413924398	0.99198546213322
80.5	101.5	200.951388888889	2.31776879310969	1.98559006786958	2.8508080430821	1.34135800397128	1.6647077358523	1.42599687319819
80.5	102.5	393.354166666667	2.19503321665049	1.87528410867300	2.55866259910838	1.45333042429415	1.574230175333	0.793834202031333
80.5	123.5	3582.09027777778	2.02114321287237	0.984209704496095	1.44108667224095	0.918865790743563	1.09083489056318	0.259560751109174
80.5	124.5	3555.16666666667	2.05148613036631	1.61620975575935	1.42880731912839	0.986658874787763	1.10505289300919	0.195049372260225
80.5	125.5	3611.74305555556	2.04494374913601	0.921787854375472	1.29272050983536	0.918237131541455	1.05962033594738	0.150369208527502
80.5	126.5	3674.71527777778	2.03374201507900	1.01225364169344	1.33560226403961	0.89740080933538	1.15932640648874	0.32220070787109
80.5	127.5	3694.65277777778	2.05119021917629	1.53470685990047	1.55407603864114	0.975377419482776	1.23633445757183	0.318922138368162
80.5	128.5	3700.75694444444	2.11971757427380	1.54347671631120	1.84683213657189	1.06201956075344	1.47492839860954	0.612106073680541
80.5	129.5	3711.88194444444	2.07818702293671	1.63371497098327	1.74184605142124	1.04880764541092	1.29837285797154	0.568496333741214
80.5	130.5	3720.60416666667	2.04186248913335	1.62966458364339	1.47211949981850	0.977094209886716	1.16187512659551	0.394083719709804
80.5	131.5	3713.88194444444	2.05233711082103	1.65421198145891	1.48819591554279	0.966540133427493	1.17630701885261	0.426737374576618
80.5	132.5	3667.27083333333	2.05627195524996	1.69231438986222	1.4671075773086	0.978575835774984	1.18204022850720	0.492168267702373
80.5	133.5	3585.71527777778	2.02059112304709	1.68932496022874	1.42535121471396	0.971121011853526	1.18579795848176	0.518070387081585
80.5	134.5	3464.35416666667	2.01737057608466	1.66895570421158	1.37736535711106	0.90927572005938	1.17663807236002	0.481609582331541
80.5	135.5	3286.125	2.01551718115423	1.66166278469962	1.40626117858564	0.908815276684222	1.18996125383831	0.483732921584464
80.5	136.5	3044.70138888889	2.02908393664323	1.68370780825959	1.49870178034498	0.995348278323834	1.20744693279971	0.559268893882815
80.5	137.5	2759.63888888889	2.02560697350543	1.70542643753002	1.77062949463117	1.06500080017367	1.20748437676283	0.859573180624642
80.5	138.5	2351.18055555556	2.03006821136893	1.71354606603001	1.90199384106450	1.06679618134061	1.27696683689413	0.853900776770032
80.5	139.5	2025.32638888889	2.01705527592985	1.73954633395008	1.87427744193717	1.06606183737703	1.28234924714203	0.815688724189916
80.5	140.5	1720.98611111111	2.00068954645346	1.57633941033776	1.83807838735624	1.28660444018825	1.22788542174629	0.929171958316951
80.5	141.5	1666.49305555556	2.01311075411658	1.45074743430204	1.84344609586289	1.19735372629382	1.19483749638523	0.846565037686319
80.5	142.5	1575.33333333333	2.01402379947697	1.78261450374037	1.89509923571196	1.25786411102238	1.2767454360614	0.694940289203272
80.5	143.5	1585.4375	2.10726074714197	1.77623298068347	2.69220568402592	1.27595781324372	1.58777235326006	1.28345546177037
79.5	-16.5	194	2.24989158249217	1.96380059410023	2.85335746931195	1.63187820978745	1.53327859740630	1.40229178592653
79.5	-15.5	118.756944444444	2.32707498760993	2.21120801036450	3.07620543869438	1.79449735154098	1.39584679823321	1.49087581565342
79.5	-14.5	60.3541666666667	2.26228179402253	2.19654811238577	2.96407930727277	1.90306006025172	1.73791663578233	1.45774172739105
79.5	-13.5	131.041666666667	2.21922654510695	2.10164434897744	2.80320225814096	1.76032162353457	1.59065962319949	1.22286988866886
79.5	-12.5	149.972222222222	2.22271880209287	1.96042586648411	2.79665963599474	1.69895758788231	1.55175195045879	0.961787498489047
79.5	-11.5	216.923611111111	2.25247395615377	1.83541572558244	2.52997181069603	1.60091384356849	1.52083197300776	0.927807462640377
79.5	-10.5	209.652777777778	2.17903848811884	1.81442323499682	2.27727860705735	1.54781912374960	1.35133781007182	1.01694532569139
79.5	-9.5	190.5	2.19649680810241	1.93189439706636	2.53586326232608	1.61873835068742	1.49997087833412	1.06906757467761
79.5	-8.5	184.868055555556	2.18560369139694	2.04842718622486	2.82451474400901	1.85789449077060	1.57109298406934	1.38441439679427
79.5	-7.5	224.069444444444	2.20075120613386	2.06347059810590	2.79932857853729	1.88173928804481	1.50718062727380	1.41658287530671
79.5	-6.5	286.819444444444	2.18839093098835	2.03901085927838	2.82267671349399	1.87591626094345	1.47521402526543	1.38747692600974
79.5	-5.5	617.888888888889	2.11424681333973	1.89013127459685	2.79693038489756	1.64608516163958	1.49125412087435	1.40258982300543
79.5	-4.5	1415.40277777778	2.03901601521394	1.88771992783634	2.67364287206090	1.28846971852588	1.34373926856468	1.31196475403578
79.5	-3.5	1940.57638888889	2.19420698261055	1.84735881588317	2.60974367397522	1.22218469964952	1.31970540959928	1.31129200129248
79.5	-2.5	2339.27083333333	2.1043307296126	1.75587291384093	2.58062573901986	1.19120586861435	1.31930080940009	1.23665748717414
79.5	-1.5	2568.79166666667	2.03851435911035	1.75821565284931	2.56299678136258	1.18958354883137	1.24111948643648	1.20264127837858
79.5	-0.5	2694.55555555556	2.07210112174565	1.77643114496631	2.49649552069563	1.22196767892466	1.38973434384912	1.21895640627771
79.5	1.5	2775.48611111111	2.30644233308569	1.75235433935124	2.42205887613815	1.22995622786136	1.30261071001946	1.22330284866247
79.5	2.5	3225.32638888889	2.33938822199024	1.77232569045833	2.36148525094452	1.18135152023291	1.37206275805362	0.888571794905253
79.5	3.5	3280.89583333333	2.22417509906632	1.76148996352802	2.28595545454309	1.16818513945463	1.33160727437736	0.835767922565134
79.5	4.5	2396.15277777778	2.00481407198188	1.71484924342838	2.19515545905295	1.25190203470197	1.44246857081789	1.18511258191303
79.5	5.5	1744.1875	1.91430362573578	1.75860046047921	2.33596772818773	1.45641791825548	1.50764921361445	1.26246173883255
79.5	6.5	1237.52083333333	1.91627800549286	1.78868181375044	2.42469326553521	1.53689506975446	1.53147616678904	1.07835047532524
79.5	7.5	885.104166666667	1.98830107958105	1.82380182209894	2.56232114904316	1.50380227852117	1.46922367634664	1.07982439035819
79.5	8.5	425.013888888889	2.03159273083059	1.85668361662504	2.62442709731390	1.70929783525704	1.48058427363983	1.28509140468739
79.5	9.5	244.909722222222	2.09151938979276	2.0596518086695	2.86207003372178	1.81240673846669	1.58717144919087	1.29394728382114
79.5	10.5	117.833333333333	2.11558666813542	2.31098392292393	2.98748947799984	1.97748198022139	1.60586965375707	1.45647840443103
79.5	27.5	159.451388888889	2.20623507793840	2.15058136193924	2.94862382628870	1.85861773520109	1.40017878948820	1.35252819503821
79.5	28.5	212.569444444444	2.19833999377310	2.0924294167416	2.85670666759046	1.75976247427956	1.47795447532815	1.36973891669017
79.5	29.5	238.972222222222	2.20063520103558	2.02735994238231	2.78411125448707	1.71871716287618	1.44787112162352	1.36536819807872
79.5	30.5	161.055555555556	2.15048495594904	2.01019282617026	2.81090522800542	1.74529620776319	1.41297001534818	1.37332733585685
79.5	31.5	165.854166666667	2.15715367148483	1.99476280941325	2.87139948927691	1.74882473340086	1.39750764077882	1.35763622214043
79.5	32.5	201.013888888889	2.15564369303253	2.03021779379585	2.82229984163836	1.73785502230424	1.51752767764634	1.38011420629954
79.5	33.5	245.020833333333	2.22891101335156	1.99774322954483	2.78558243647728	1.68606845879656	1.56737243812147	1.24510088200361
79.5	34.5	258.770833333333	2.21565528817768	1.96190966512341	2.73927249906631	1.67365961972834	1.56220250208990	1.22705033424525
79.5	35.5	254.701388888889	2.20300412076952	1.97911890588351	2.68332833548758	1.67720202324508	1.63129469985591	1.32879761221669
79.5	36.5	253.652777777778	2.20600296356706	1.96708535712729	2.67866365696403	1.69445017217133	1.64765773636662	1.35822818654084
79.5	37.5	260.006944444444	2.16307724502541	1.95632054137834	2.54499319496964	1.61951517949616	1.52032707029019	1.26812998996717
79.5	38.5	271.638888888889	2.12681637942316	1.92923972708710	2.38990998064032	1.55626895177954	1.36722609750830	1.23281362287728
79.5	39.5	277.3125	2.10976659868185	1.91171302514949	2.34279183767187	1.57152137151576	1.35198587101558	1.22485844169137
79.5	40.5	273.819444444444	2.12318685134399	1.91751137243729	2.40687939816733	1.55393253417786	1.45227060044485	1.22144360655422
79.5	41.5	303.833333333333	2.11466481824256	1.87578608558519	2.36466438373962	1.54051253972233	1.51777657580927	1.22358656329051
79.5	42.5	324.402777777778	2.12860080944383	1.83799063686380	2.3356565306299	1.53657481748289	1.43365628433963	1.14273809481700
79.5	43.5	285.333333333333	2.14230245713869	1.8952689585349	2.33532725111607	1.56432653282194	1.42553403696999	1.03241435080549
79.5	44.5	205.8125	2.22624311536355	1.9215257875902	2.38329867728818	1.50274654439595	1.25678242997371	1.03496991947799
79.5	45.5	181.048611111111	2.27458541682747	1.98247781089873	2.42413846651866	1.54973941259390	1.23208012887706	1.29464640416395
79.5	46.5	215.194444444444	2.27551477276184	1.93804466517692	2.42772256115289	1.50455696912194	1.24252090297271	1.25478574946764
79.5	47.5	260.972222222222	2.26669346071594	1.93959563613146	2.43394521632449	1.52320289066491	1.24871066828398	1.30242862529437
79.5	48.5	285.861111111111	2.26663596679611	2.04453723131887	2.44531679964084	1.48654320090323	1.31620302131375	1.34906927399698
79.5	49.5	254.493055555556	2.24216349819828	2.05715892534352	2.72364221017026	1.71388750055597	1.45122065256060	1.45397310825749
79.5	50.5	220.916666666667	2.26567950452341	2.09909054551287	2.77430005834755	1.76421000740214	1.53009643506025	1.44484156879933
79.5	51.5	248	2.26935441383303	2.11438615622318	2.80712307299139	1.73199182677911	1.46550530953606	1.42871285163185
79.5	52.5	291.055555555556	2.25420297325439	2.06109828824451	2.79217295622497	1.64170626269720	1.39283857729988	1.40612887699008
79.5	53.5	262.826388888889	2.28130783915349	2.06618317644055	2.81934111519139	1.58910532338952	1.33905355632314	1.38705527012889
79.5	54.5	262.423611111111	2.2472649540547	2.04693711062116	2.68616886131323	1.54675495447160	1.34212258715278	1.40248967785985
79.5	55.5	219.388888888889	2.25653141021219	2.01670482301084	2.75696676938359	1.61629135549263	1.40413759511436	1.41088483407690
79.5	56.5	200.298611111111	2.29754440456787	2.04596653327175	2.85228061037297	1.6633341402731	1.43992201943688	1.38104040704383
79.5	57.5	200.027777777778	2.26725008348257	2.01688239491954	2.81931853709778	1.7384060182216	1.51047632981938	1.38173857137848
79.5	58.5	195.090277777778	2.26457984584189	2.04450775481626	2.86902080133777	1.73824624852644	1.50309658695348	1.38289243196551
79.5	60.5	202.111111111111	2.26711908148322	2.02198190709214	2.85466915655102	1.74154661890256	1.48745293778511	1.38613907977584
79.5	61.5	177.611111111111	2.27145424304334	2.05856955869998	2.86265461658008	1.80055423802494	1.55738698682759	1.39493653208521
79.5	62.5	187.208333333333	2.28460815677741	2.02871202717568	2.8402272782847	1.76938842175533	1.52203047712387	1.38572583266126
79.5	63.5	202.402777777778	2.26332532953929	1.99377525396683	2.83324324944298	1.71937565895484	1.54113030252952	1.38390854271522
79.5	64.5	251.381944444444	2.21415947539327	1.92985250770552	2.63401586981834	1.65174614126789	1.50976900290062	1.35768566246316
79.5	65.5	366.979166666667	2.24495934539954	1.86068374763695	2.52234523986654	1.58210796606132	1.43904071188683	1.33788934551757
79.5	66.5	458.118055555556	2.27646770881064	1.96737733646005	2.7581260521841	1.62541157528506	1.55264223801043	1.32727069936368
79.5	67.5	487	2.23860436493094	2.01310411946765	2.77845022781491	1.69532755937425	1.54428067982800	1.34147532845082
79.5	68.5	512.604166666667	2.26939155019090	1.95447413368483	2.77309105832855	1.66418562756882	1.53140766360581	1.34439484340943
79.5	69.5	512.215277777778	2.27003288695110	1.93524929219574	2.47978536351224	1.54807322771228	1.50018548927987	1.33860099839586
79.5	70.5	524.444444444444	2.18399166606058	1.95447888049401	2.44549530032336	1.40840342157179	1.46539311573550	1.31178919453253
79.5	71.5	518.479166666667	2.29391967876606	1.95815960580254	2.61956738486305	1.51443285719078	1.5367319029394	1.39314805274649
79.5	72.5	475.3125	2.3100886760995	1.99224724682322	2.62870572512846	1.51413762552838	1.53971016270613	1.41399048359587
79.5	73.5	389.291666666667	2.30724603491468	1.96827529363362	2.43428874260709	1.42261302790461	1.33860851179062	1.40074405699421
79.5	74.5	255.097222222222	2.24001501440684	1.97827889412274	2.39944567099341	1.47717187757956	1.26621406334101	1.36734268978659
79.5	75.5	148.201388888889	2.27135652608388	1.99495948185543	2.60035014840229	1.46383247777552	1.42696622174322	1.34233313575995
79.5	76.5	116.013888888889	2.28567685409539	2.07221988556887	2.91776453613839	1.46126058023957	1.56400698169931	1.35696397594622
79.5	77.5	112.180555555556	2.30464590425702	2.06591987842806	3.08263626609608	1.44957735512781	1.51022480344688	1.29024681063870
79.5	78.5	117.548611111111	2.26077188195860	1.9943158054599	2.91845177258420	1.47679914727369	1.48656102265415	1.24573827065191
79.5	79.5	63.6597222222222	2.27914183561148	1.97026864475763	2.96332602420114	1.59151041287567	1.65877400257903	1.25820181112565
79.5	80.5	51.1319444444444	2.26621639280857	1.98482710916027	3.03704613452143	1.59798292616110	1.62003249962141	1.26661813997396
79.5	81.5	57.25	2.27387155835113	2.02045747134541	2.99853872925747	1.59594039704368	1.68839353928034	1.26254050149846
79.5	82.5	82.4375	2.26961963520038	2.00603194720781	3.04626935307047	1.59803390110227	1.78770659062023	1.27126583514436
79.5	83.5	168.277777777778	2.3180414489795	1.94421923580526	2.99713875542862	1.43207695425827	1.60338131326855	1.31336478664110
79.5	84.5	190.9375	2.36952831544563	1.97043957986094	2.83920783236583	1.28329769145826	1.591748116396	1.38431194404029
79.5	85.5	185.1875	2.38182918820959	1.99014775744528	2.88152591047577	1.32477678225289	1.68760903598370	1.38823170909601
79.5	86.5	194.791666666667	2.37271510507663	1.93108103727219	2.80974373612168	1.27142700106640	1.50770206531488	1.36121497212257
79.5	87.5	193.444444444444	2.40468578912295	1.92359065125615	2.77471014548155	1.27890731379497	1.47016068037285	1.35870915102169
79.5	88.5	166.361111111111	2.39822529884772	1.93042889488205	2.80553990341195	1.37590483649953	1.57410777014479	1.38077430018913
79.5	89.5	129.826388888889	2.40584526393626	1.99836235667029	2.78072838713664	1.35841622476925	1.54221547669444	1.41897996563800
79.5	90.5	96.6944444444444	2.39054695470503	2.01252535536985	2.80481700717454	1.35831069785427	1.51730652919681	1.44596068294132
79.5	104.5	197.048611111111	2.33083522153100	1.92992055488662	2.75805675897425	1.24001224304162	1.59062982943112	1.49501865632039
79.5	105.5	285.270833333333	2.36849156068901	1.97657158186063	2.9374118111169	1.28507117405852	1.52342444877469	1.45109460710406
79.5	106.5	415.659722222222	2.37675146246868	1.98098754826114	2.94317433492392	1.31945755041648	1.49415090859675	1.42354759693365
79.5	107.5	674.75	2.13827524142786	1.97796946808735	2.39427057811167	1.38098539382032	1.48542734471401	1.44180582708795
79.5	108.5	1039.01388888889	2.13220312255199	1.92626069264252	2.30417937510344	1.41266449560046	1.47766666323450	1.41401230558378
79.5	109.5	1517.28472222222	2.12716690787333	1.93985163215479	2.30233455887892	1.37296585300925	1.41391895082162	1.36165410331952
79.5	110.5	2018.09027777778	2.15319894452266	1.88480924727577	2.19699684323760	1.26199895662346	1.37821961403051	1.23865918845681
79.5	111.5	2449.05555555556	2.11160844800837	1.87995829704506	2.12817081172787	1.20735312405239	1.34706754316564	0.85590768901886
79.5	112.5	2679.69444444444	2.08302776010742	1.92188147317222	2.2579592511161	1.13340224295967	1.33736912159377	1.16695710626868
79.5	113.5	2837.88888888889	2.07080805363701	1.89886610500588	2.10822022298900	1.07949189590639	1.32904810164945	0.779141911415182
79.5	114.5	2893.11111111111	2.08838249998053	1.85489942610841	2.136834491572	1.13929442610343	1.42234578529964	1.15252659089878
79.5	115.5	2905.03472222222	2.09923117567032	1.47909487513198	2.42138560540129	1.16039709973424	1.42451117868531	1.12839498526777
79.5	116.5	2941.04166666667	2.09514394437668	1.24541617597183	2.37113607190724	1.16680284600853	1.43499584916182	0.79898752825044
79.5	117.5	2985.52777777778	2.12483230947080	1.19365666064825	2.35618144663007	1.10393910303054	1.29216709702590	0.42678500845532
79.5	118.5	3034.83333333333	2.13925735161737	1.76333098945891	2.32491242127068	1.10940837766247	1.33025459044700	0.481857067544213
79.5	119.5	3091.25694444444	2.08497703981971	1.16277967204158	1.83357690150131	0.983226714032053	1.19467515576772	0.300711872880046
79.5	120.5	3137.61805555556	2.14498865541129	1.67166295064438	1.88592976475139	1.07504834256571	1.28260099103008	0.341688251743459
79.5	121.5	3167.22916666667	2.11837792163142	1.67495953237765	1.64688249768541	1.10326966991177	1.34392240827331	0.392144167898212
79.5	122.5	3188.875	2.07555166169269	1.68578281499974	1.57492247570937	1.07760293310111	1.26127046909531	0.317881959213115
79.5	123.5	3226.86111111111	2.09213176466047	1.14228442246587	1.71406880869107	1.0308428276589	1.17646849302522	0.339335943899705
79.5	124.5	3297.88194444444	2.14257400171126	1.24779833015011	1.85941073539592	1.04833535445955	1.27166255289186	0.479448902802508
79.5	125.5	3210.67361111111	2.12492996260907	1.23172339401611	1.79661146917115	1.02435316735038	1.31407868038796	0.52598351317537
79.5	126.5	3218.89583333333	2.12186809183526	1.43228571427427	1.80572218248075	1.05428191001972	1.22631877189022	0.551528742295317
79.5	127.5	3234.25694444444	2.10653013384232	1.75428442312154	1.80743482509108	1.06517878844977	1.2496216694348	0.563873413911682
79.5	128.5	3245.73611111111	2.10176414148371	1.75472528175434	1.81241327404683	1.08409203607559	1.23845792608779	0.569500415455035
79.5	129.5	3245.5625	2.10650802589722	1.72952620042088	1.79886293742817	1.08407436727011	1.25478193409065	0.526178154372361
79.5	130.5	3242.41666666667	2.07304406457878	1.70583349449326	1.78273926154623	1.05965159953769	1.25971170702617	0.45150907044623
79.5	131.5	3220.04861111111	2.09227081839196	1.77179866597764	1.76633882201156	1.05305855237148	1.22412392799024	0.464453740937252
79.5	132.5	3221.74305555556	2.09722461037677	1.78130712547307	1.83233762410598	1.05378675715063	1.22108505336742	0.46463195565526
79.5	133.5	3170.80555555556	2.09284029477399	1.7867845085158	1.83370665302478	1.05806171424415	1.22520294025505	0.473350975511577
79.5	134.5	3059.48611111111	2.09455282582884	1.78040590675125	1.82314397343387	1.0724912318703	1.20863941916625	0.481435306689023
79.5	135.5	2967.72222222222	2.09090062431065	1.77181738221871	1.82316174233525	1.07740531544743	1.21779689454566	0.483434708629923
79.5	136.5	2790.92361111111	2.07448196404564	1.75764178090114	2.00228554951216	1.10004873687733	1.21376121941191	0.742766041207524
79.5	137.5	2537.4375	2.07683407115632	1.76389330996947	2.02525718013099	1.12008810410290	1.26664029174820	0.764581737983743
79.5	138.5	1964.81944444444	2.23394312184996	1.71883360109558	2.29098461436461	1.25002534174393	1.45345954470611	1.27096394142786
79.5	139.5	1502.38194444444	2.04654924575898	1.78096155590746	2.08887372227885	1.34915145022292	1.35718063103296	1.03019927865951
79.5	140.5	1061.22916666667	2.04752684682132	1.8614750070397	2.12200952571562	1.4600853980726	1.34257616067239	1.06904195115538
79.5	141.5	918.618055555556	2.07271505238448	1.88273047116578	2.1444899456966	1.46237313247285	1.30036481989272	1.04876732398631
79.5	142.5	687.5	2.17375133803937	1.84541885276946	2.39740364340821	1.46625124412039	1.42390731576910	1.40527618563230
79.5	143.5	367.076388888889	2.22774333024623	1.88702429748024	2.80461234365781	1.27567121105504	1.61149444794882	1.44388011678685
79.5	144.5	341.0625	2.19154961159058	1.91056094805666	2.87328738617106	1.34233329931651	1.65260588506001	1.42980046378580
78.5	-179.5	1516.1875	2.07963279320302	1.37087203870973	2.30875004120793	1.20640630621781	1.30987736713797	0.906506626569557
78.5	-178.5	1403.07638888889	2.05242006921110	1.46727979805114	2.38627452828130	1.23015786662973	1.30324203865399	0.86723698527853
78.5	-172.5	2155.31944444444	2.04998335705546	1.55213545533771	1.42923700217212	1.08084197398698	1.10239308857779	0.564988653936431
78.5	-171.5	2341.59722222222	2.02530108569562	1.51359903547721	1.36873307146634	1.06343457784903	1.07308796893451	0.526794630272028
78.5	-170.5	2531.32638888889	2.02292420133008	1.48262206422808	1.20388624332679	1.05808246618055	1.14449850395665	0.771124270410342
78.5	-169.5	2116.68055555556	2.03570803260462	1.53576050820702	1.37242029489294	0.986657579257213	1.09230550794444	0.417156139323353
78.5	-17.5	194.583333333333	2.29576448433876	2.13270824801718	3.09980560124283	1.83045886033750	1.38577949492125	1.45166603510802
78.5	-16.5	321.625	2.24537042662964	2.02433510070387	2.95713835481762	1.78980907296535	1.43810214018426	1.33004627735695
78.5	-15.5	168.451388888889	2.23481873114014	2.0889544775849	3.00732425849764	1.84734312154477	1.55914745828121	1.34268963873868
78.5	-14.5	130.097222222222	2.23013564197919	2.12363150590000	2.74847360472771	1.67464725341168	1.48869881610111	1.18944737726599
78.5	-13.5	159.076388888889	2.13516491086291	2.03783070677800	2.23029472428779	1.55911454711161	1.29702235152378	1.03897443626147
78.5	-12.5	190.256944444444	2.19194352549796	1.91285724089755	2.24663273256764	1.53161235106285	1.39819909129242	1.02121585530639
78.5	-11.5	211.340277777778	2.18982459525875	1.83135315609839	2.60498836223245	1.69192922524910	1.54205175087292	0.91543266090297
78.5	-10.5	233.076388888889	2.20799617288222	1.93402318284255	2.82050015471524	1.81630788579074	1.4556826114391	1.05731559313975
78.5	-9.5	242.111111111111	2.15729093452932	1.78428476866592	2.89685825142022	1.81126015076814	1.47715621222285	1.01853682932222
78.5	-8.5	225.638888888889	2.12367638000654	1.82123470881714	2.74003795142165	1.66643584677846	1.46162473478964	0.99268804573296
78.5	-7.5	215.180555555556	2.12353544693003	1.82963318923348	2.77711067213614	1.68541875470991	1.30412653978575	1.05632050928821
78.5	-6.5	281.965277777778	2.10038334074863	1.89448457080153	2.77079281930988	1.67331016888296	1.44270198115597	1.35710624679242
78.5	-5.5	441.979166666667	2.01921485344242	1.82641182535078	2.77445868154428	1.37086487561294	1.49833502914882	1.36825934942496
78.5	-4.5	1231.22222222222	2.04147046424672	1.77731116231456	2.74907507087179	1.37863309983471	1.44642254230335	1.14845546055515
78.5	-3.5	2219.33333333333	2.22055765138311	1.72786557971752	2.60403117046152	1.33624716219602	1.41136009174217	1.08658763738982
78.5	-2.5	2672.28472222222	2.28357216519766	1.78829910037205	2.60997296494201	1.54726876584240	1.35384427734990	1.28149640797621
78.5	-1.5	2773.0625	2.21164604241611	1.80272507813640	2.54796511603069	1.66644382052500	1.39246279299844	1.29644675700281
78.5	-0.5	2766.19444444444	2.21659228255024	1.80460724929809	2.49927872203079	1.44078415428461	1.34017396726392	1.27787627668973
78.5	1.5	2411.65277777778	2.07030380412978	1.71430885805508	2.43974630647487	1.39284277998892	1.31125856491924	1.17385233788824
78.5	2.5	2600.34027777778	1.95771748777814	1.75193073458223	2.40098416849116	1.40578119323138	1.39358536307846	1.18887518885336
78.5	3.5	2442.41666666667	1.87683807999635	1.76571284452735	2.40841037865454	1.63759860780208	1.38646255482524	1.22668931526205
78.5	4.5	2315.29166666667	1.73622648267103	1.78449571824681	2.47644310401855	1.50573924013088	1.51014386804938	1.23138114336798
78.5	5.5	2211.45833333333	1.81471953645546	1.81845539633181	2.53483733163768	1.51627831825934	1.50740440173645	1.23764919431870
78.5	6.5	2078.95833333333	1.74915642012657	1.74891289593460	2.52433137920216	1.48864399218029	1.32955845519839	1.09101371749330
78.5	7.5	2130.74305555556	1.74417524096174	1.76555123688900	2.53507735597654	1.63398976373693	1.28322536723896	1.21175964534717
78.5	8.5	1200.04861111111	1.74500146374295	1.87841109892486	2.7415566761646	1.78657834397344	1.28359436407719	1.32494367951465
78.5	9.5	381.979166666667	1.77091815181182	2.11842915621777	2.90351559031656	1.84195827545161	1.25746349885740	1.34922414562979
78.5	10.5	126.277777777778	1.85607141898401	2.29521980098560	2.99244513754049	1.96258382172840	1.24914194771428	1.37552360451127
78.5	27.5	173.930555555556	2.12831156165243	2.04329378582945	2.6781211491286	1.70895989089925	1.2571655039276	1.3708108423636
78.5	28.5	186.569444444444	2.22603374959821	2.03559813261419	2.79336428005072	1.69908986668499	1.29673117165321	1.35819753010326
78.5	29.5	220.277777777778	2.20741052368527	1.93595268909339	2.24396782688849	1.53918240323325	1.17541988250084	1.30715493257651
78.5	30.5	222.097222222222	2.1957904070319	1.93029535490184	2.22677506086371	1.56013707783787	1.09366723683678	1.31873823226649
78.5	31.5	226.201388888889	2.19467400679468	2.03804635914157	2.36966106707736	1.51638270847261	1.20138505728813	1.34311674814611
78.5	32.5	226.993055555556	2.23177071238737	2.07794207472034	2.46661983933207	1.50029449715583	1.16336117941989	1.32101680845301
78.5	33.5	213.958333333333	2.22706390543626	2.01791339903315	2.58597467720017	1.59875882113978	1.20066932506954	1.32676999999026
78.5	34.5	216.541666666667	2.23104796537284	1.98971646077825	2.55030173266813	1.52590206889469	1.38996270937036	1.38370575625628
78.5	35.5	183.013888888889	2.24659468785559	2.01812075792286	2.50924090297083	1.50936896351477	1.33177218190932	1.35399445165775
78.5	36.5	168.645833333333	2.16976311367201	2.00818224459797	2.49201701836115	1.60154230466501	1.49267630082591	1.37425852988165
78.5	37.5	169.590277777778	2.09699294023562	1.98585531388783	2.45589494968115	1.59520402434465	1.29571221311014	1.32569253259822
78.5	38.5	168.590277777778	2.04159993086273	1.97706302020694	2.30492282471918	1.57820305595758	1.25787427587562	1.19593004846841
78.5	39.5	207.819444444444	2.03025606482166	1.92229672036624	2.34856935664243	1.55170012927491	1.27917630290217	1.07508838153926
78.5	40.5	243.715277777778	2.09094552078089	1.90769906963724	2.34973571290310	1.59819806856190	1.30771920401473	1.06831597720505
78.5	41.5	256.173611111111	2.16272124777998	1.92433052749891	2.37656591805562	1.59115253243481	1.32481555978032	1.07025184580432
78.5	42.5	259.756944444444	2.13333009098725	1.88817305716509	2.34762465295379	1.44975304923097	1.12859711950338	1.03921873616226
78.5	43.5	240.229166666667	2.16565960017427	1.89776288257596	2.34073719601808	1.50110344105905	1.10693404671698	1.07343612570842
78.5	44.5	252.25	2.24442641234004	1.87100728005248	2.37217466683229	1.52474687356857	1.13320455791697	1.08015006631160
78.5	45.5	262.756944444444	2.25544888168183	1.94772306268531	2.44266962302104	1.48736012163230	1.09251061153057	1.11103629515387
78.5	46.5	241.881944444444	2.22541578251481	2.04147134331625	2.45937943737064	1.50012079240213	1.09740585862946	1.13483909732988
78.5	47.5	274.173611111111	2.20192504054715	2.05106402364391	2.27063799291427	1.44892268557469	1.06833976051423	1.21820735478651
78.5	48.5	289.618055555556	2.18036507789483	2.05026083360788	2.30784595632340	1.48217829327814	1.13870046630944	1.35475655225370
78.5	49.5	270.916666666667	2.24025306419661	2.05466091034748	2.51626279174617	1.48216937312742	1.25848736988616	1.40140639087652
78.5	50.5	268.958333333333	2.18713155122687	2.07398270976579	2.44640064372025	1.50693664682710	1.28564337112580	1.39286738637335
78.5	51.5	254.583333333333	2.18220162940427	2.06616073648418	2.49292457600986	1.53478061841525	1.34905810014984	1.39344560931748
78.5	52.5	252.652777777778	2.17898518159109	2.05605758720723	2.35134858649862	1.50682787003796	1.16323754151959	1.33818801282162
78.5	53.5	269.756944444444	2.18806069140935	2.05501142444573	2.34915199565755	1.51817842691540	1.14461932319740	1.21373221200846
78.5	54.5	243.604166666667	2.21263326322881	2.04828539448302	2.31605745919529	1.50188020907547	1.12346020886472	1.20385784537255
78.5	55.5	217.493055555556	2.24896868400265	2.05954501584639	2.35077078663074	1.49390572843452	1.22155004133928	1.24859717058598
78.5	56.5	192.402777777778	2.24865853008703	2.11288325874363	2.43691223673641	1.52701233500393	1.32325627814871	1.33538806180917
78.5	57.5	186.4375	2.23722371003799	2.0543165984801	2.44377940119291	1.54513413315144	1.27363645254482	1.33984764514505
78.5	58.5	198.3125	2.24450831578813	2.04902474191035	2.35211426730352	1.54383632837732	1.40165497517015	1.33275360281007
78.5	59.5	228.944444444444	2.23937918594556	1.99802759710801	2.36794316507094	1.52323297315286	1.35619855396462	1.32584586929708
78.5	60.5	247.583333333333	2.20907036385653	1.9877078376504	2.49503272511420	1.54980634327639	1.52021285250652	1.37124367899435
78.5	61.5	280.840277777778	2.22397291873553	1.95479874557757	2.36415290549795	1.47583846175203	1.4346957044501	1.35681308979530
78.5	62.5	301.631944444444	2.22079448802059	1.96136319354728	2.27339878973933	1.47425322519966	1.37213486470619	1.35802990327454
78.5	63.5	307.645833333333	2.1977886863046	2.01317229811783	2.25908345944828	1.44171822009293	1.37727219743941	1.23523231093163
78.5	64.5	317.479166666667	2.1846648650255	2.00449274301528	2.24782914131796	1.43911111136705	1.46879798468663	1.09909003656087
78.5	65.5	330.75	2.23751200126280	1.96610631007568	2.22055066614853	1.46109929817031	1.34798135658378	1.04449263607996
78.5	66.5	345.3125	2.2231182965408	1.99483268150815	2.27019112860619	1.43807265105877	1.38564953702775	1.08460126054050
78.5	67.5	371.722222222222	2.20882632204273	2.00548195164604	2.1983820095425	1.44668778751429	1.39608770881442	1.21837255782464
78.5	68.5	404	2.24803354663171	2.03200237339111	2.22622144794678	1.44571102282094	1.31371276928395	1.31753691845135
78.5	69.5	419.770833333333	2.27756179678116	2.03266497289145	2.29616512804070	1.44124069965237	1.32251807572515	1.34382839165112
78.5	70.5	433.236111111111	2.29669989074218	2.00756584366243	2.30159761034981	1.47972475438149	1.36207652708668	1.37265002450522
78.5	71.5	443.666666666667	2.29923875781586	1.99651517347207	2.33335972090048	1.50059207171372	1.34254389420710	1.37520574428187
78.5	72.5	437.0625	2.27797940575411	2.00894567341136	2.32300948367019	1.51363125762887	1.33523688388388	1.35250711158423
78.5	73.5	399.993055555556	2.29072761053516	1.98588952493583	2.38638605089330	1.52311283608542	1.23584288536072	1.37711223448275
78.5	74.5	341.486111111111	2.27819754230542	1.97137218360433	2.40259731730560	1.51869295865225	1.22705776972045	1.43998560383934
78.5	75.5	272.013888888889	2.29372557922863	1.98065911564784	2.45275118296207	1.49584816811567	1.40784727018046	1.44212979456053
78.5	76.5	203.201388888889	2.28748134473432	1.97285641219313	2.38510774140366	1.48877650389319	1.33795297012219	1.43442933869369
78.5	77.5	149.75	2.26081976127419	2.01629041520647	2.41835981681702	1.61427437297058	1.24808215031946	1.37418625379356
78.5	78.5	112.715277777778	2.29227768985349	2.02243651381225	2.44557286615916	1.63298597813123	1.21778647920236	1.35751210571604
78.5	79.5	87.4722222222222	2.32626075035700	2.03009719069512	2.51532616793418	1.72192976053005	1.39878146680147	1.29409484909239
78.5	80.5	60.3055555555556	2.35738556576098	2.01171118914895	2.56574042360591	1.73313766433849	1.39235045609065	1.32715601741624
78.5	81.5	45.7569444444444	2.34107235354271	2.02372603713062	2.59498147308618	1.76725741581719	1.40868549299999	1.30099979203946
78.5	82.5	58.8402777777778	2.36547188759068	2.02693749489358	2.58005252242458	1.72561091563006	1.38875326306626	1.29478019363160
78.5	83.5	96.5833333333333	2.35766590965812	2.01979073163603	2.54247807092315	1.64396634589719	1.30215885434847	1.28382096613893
78.5	84.5	84.2152777777778	2.45934795861941	2.04939718504309	2.80835428779444	1.45275008500719	1.55306260301093	1.40970541440750
78.5	85.5	81.7152777777778	2.46525765555586	2.01434708743871	3.04563795271026	1.36205391761944	1.50614286133466	1.36226701118646
78.5	86.5	125.340277777778	2.38711794899879	2.01991518471252	2.58231111347122	1.45614682631889	1.31568630232067	1.40745949366377
78.5	87.5	156.465277777778	2.30594729738662	1.99136013122302	2.42555564866129	1.60767753980465	1.2571378640187	1.33243475683854
78.5	88.5	150.111111111111	2.35387684607721	1.98536134909186	2.47454202463039	1.61147123289839	1.29245772336842	1.37735124870118
78.5	89.5	91.2777777777778	2.36065803476885	2.01400319473985	2.59096133686431	1.60381047412908	1.38905038733776	1.34059208028139
78.5	90.5	66.7222222222222	2.37186286459830	2.04498949247827	2.62052167669795	1.66114369036344	1.41801768922831	1.42160585452187
78.5	91.5	61.0416666666667	2.39046639128360	2.01183095840368	2.65314201103305	1.61481655525967	1.39083779297143	1.31507605217758
78.5	92.5	52.5277777777778	2.3771192244056	2.01154979199345	2.80926628861099	1.63861728809677	1.49607612910304	1.32459604986852
78.5	93.5	47.8263888888889	2.3535317620516	2.00026317255888	2.96497405309886	1.56081656191521	1.57701407380572	1.35148364520255
78.5	106.5	121.1875	2.45417202075768	2.05615317996896	3.10748053621097	1.30536945787745	1.53954346365947	1.44284474737795
78.5	107.5	102	2.49003926407134	2.07447109477556	3.12753056678395	1.3176990345944	1.59814865514116	1.49145201647688
78.5	108.5	140.631944444444	2.38201553743462	1.96985360589903	2.92900158094125	1.29537777990752	1.52196115781115	1.50535676054602
78.5	109.5	178.381944444444	2.3976916429399	2.00829887884467	2.81571952124162	1.25708173628499	1.56161472345407	1.49482120621984
78.5	110.5	235.631944444444	2.38605095730657	2.02691895308523	2.66318686004820	1.49239445210939	1.52374708551248	1.48655059898744
78.5	111.5	439.694444444444	2.33927489218034	2.00951655610752	2.73571873556076	1.23279277378659	1.52948184641495	1.49778952485460
78.5	112.5	679.722222222222	2.20106830616542	1.96376121534193	2.43485793530049	1.38776671559723	1.4560284119674	1.46941220745780
78.5	113.5	850.25	2.1253465068036	1.95357803480339	2.33065310587875	1.40235439175364	1.39053240178601	1.42527560360212
78.5	114.5	1078.67361111111	2.16830160576827	1.94331676454216	2.34245406537285	1.38919802623419	1.37149597213603	1.36993098772804
78.5	115.5	1359.10416666667	2.146821648668	1.96175894849406	2.33202572988546	1.38137579758840	1.38117052075534	1.18636765858187
78.5	116.5	1720.35416666667	2.10177283922845	1.91978459551389	2.28848321721808	1.32323146728426	1.35326574661704	1.30197255697561
78.5	117.5	2025.0625	2.07001498914412	1.88719002438367	2.13176794750061	1.18000311760732	1.27488934653231	0.982032328327183
78.5	118.5	2219.29166666667	2.10934917736556	1.91111866200267	2.12647897736314	1.16874297635569	1.28602534609727	0.951637741399907
78.5	119.5	2365.54166666667	2.05267264117548	1.85973112989911	2.09326726744477	1.11077418485171	1.25372437673381	0.922038585977097
78.5	120.5	2492.63888888889	2.05566161050794	1.41395568872341	1.94000604179099	1.01964800704773	1.21990762265799	0.718940386445913
78.5	121.5	2598.77083333333	2.06893394754632	1.84391470246504	2.04728566116017	1.15145343508105	1.28408115746657	0.917244503674456
78.5	122.5	2690.66666666667	2.10429565137487	1.84235468888662	2.16176998699092	1.17477959622103	1.34594990605013	1.05681962085714
78.5	123.5	2673.94444444444	2.09525525303398	1.77655428739550	2.13081208755698	1.20227437569127	1.31927197985499	1.14600369059750
78.5	124.5	2606.95138888889	2.09946324739720	1.78784337826294	2.0892435204999	1.23419207527989	1.34485573149629	1.15284126848810
78.5	125.5	2625.25694444444	2.13070310003236	1.80028289553273	2.17637747940966	1.23464793069528	1.35054952766992	1.16886563148580
78.5	126.5	2632.04166666667	2.12375135170481	1.79547541687161	2.16638444850274	1.21829640977157	1.31808103666804	1.10008910086510
78.5	127.5	2653.8125	2.09562892245606	1.81373872162154	2.13207905527344	1.20340045942156	1.29679034049766	0.930429781868901
78.5	128.5	2611.20138888889	2.10668136157353	1.82611216095815	2.07344397026891	1.18451253857138	1.28299895984572	0.697837991772272
78.5	129.5	2395.25	2.08897464277506	1.86724754091393	2.10492917370460	1.13792345468540	1.26584140924761	0.552999083640635
78.5	130.5	2234.79166666667	2.07525781610986	1.87876449176655	2.20018889950034	1.15598964291613	1.28094388210372	0.572783808839625
78.5	131.5	1880.18055555556	2.09366562215909	1.90388189132330	2.25198968740554	1.25102632583220	1.26722815171512	1.00182232192872
78.5	132.5	1642.5625	2.09389086268352	1.92792722288574	2.28185106864938	1.37455547281353	1.26870974287130	1.04320434820222
78.5	133.5	1357.86111111111	2.09453032865693	1.94139595859872	2.29083549326649	1.44490901999852	1.26785001239032	1.09852160800945
78.5	134.5	1093.50694444444	2.10438462926155	1.95050805682683	2.32058637908626	1.47066359770254	1.27918829287085	1.09212183885097
78.5	135.5	988.923611111111	2.11077608751366	1.91329894705369	2.29513057773162	1.47726673006319	1.28139293030064	1.09777059315490
78.5	136.5	677.006944444444	2.10795868163737	1.87866879220276	2.29010974829898	1.51596915485083	1.28255049953468	1.10697926592805
78.5	137.5	433.340277777778	2.13674856614006	1.91448848042426	2.34284748461770	1.55493763442344	1.27069102261187	1.09041780465877
78.5	138.5	205.194444444444	2.29697989183213	1.96185992466192	2.48830205333116	1.51593861470223	1.26108727045908	1.08442118468026
78.5	139.5	88	2.25413498469017	2.05686997500154	2.46217381962198	1.61061697006270	1.40097832169219	1.12756257823460
78.5	140.5	75.7430555555556	2.30658894030336	2.06148980343147	2.51274899053788	1.63270866198616	1.38590364985425	0.991348738235485
78.5	141.5	73.6805555555556	2.36747639158200	2.02196556660582	2.51555200161012	1.61103160365872	1.45958367292793	1.18711246422321
78.5	142.5	75.7222222222222	2.39083099657839	1.98902332660691	2.58816078506361	1.62442364952730	1.55954877891716	1.33182320182233
78.5	143.5	73.1805555555556	2.45153427695442	1.96509717184582	2.90586675186633	1.49384661535754	1.54931133635786	1.31658857717117
78.5	144.5	71.2430555555556	2.34181800274391	1.97755264516806	2.57723216059943	1.69804570369776	1.55599059395356	1.33903911651045
78.5	145.5	69.8472222222222	2.32358816253024	2.03853004350022	2.58542857072368	1.68337915458885	1.50634552860528	1.05933377204311
78.5	146.5	69.2708333333333	2.27363780197452	2.15501990425320	2.40555737891417	1.73134057041408	1.50834994572777	1.02967436849453
78.5	147.5	70.1527777777778	2.32278360867532	2.01061976530172	2.57356497151921	1.64034317979788	1.44358015170335	1.18603475686527
78.5	148.5	70.9861111111111	2.26641327667075	2.05486895919946	2.51640531072078	1.71121082781532	1.41268565899205	1.00189240352232
78.5	149.5	71.2777777777778	2.29335995008384	1.97224094669474	2.60013401667702	1.71106373135224	1.59111271210484	1.29680487954219
78.5	150.5	70.8541666666667	2.38507110834743	1.92763189499383	2.76692862446907	1.64449371238995	1.6559104079264	1.30453872475256
78.5	151.5	73.0833333333333	2.27933465603294	1.98645204226389	2.57537158291686	1.72223665878262	1.50171011964450	1.02067285030379
78.5	152.5	78.1597222222222	2.27845200522601	1.93551194391767	2.58403995369582	1.70715150604229	1.54456889847573	1.03412343480368
78.5	153.5	84.5069444444444	2.40169019163805	1.90550927052591	2.74609281118074	1.68380903696678	1.74033611764371	1.35246742622621
78.5	154.5	89.2361111111111	2.35492695712742	1.90013570773893	2.68762882181729	1.61069818528785	1.70201849197229	1.32878132851494
78.5	155.5	94.2430555555556	2.26693399184984	1.99641149763559	2.41160477360813	1.61011995979295	1.43385657209933	1.04256363679886
78.5	161.5	197.673611111111	2.17033454328058	1.96272031513813	2.24127169282368	1.56447787879514	1.24830973808220	1.04448907683597
78.5	163.5	391.083333333333	2.17219058707464	1.79582922613395	2.69436387992946	1.40798898916717	1.48123680757620	1.10373557769279
78.5	164.5	556.395833333333	2.15095269081073	1.81446637335479	2.6699297155271	1.38233730109906	1.58429729165712	1.26352580243050
78.5	165.5	690.180555555556	2.12819150556554	1.78930562280432	2.69752897823712	1.37456846918006	1.56068718673384	1.08214010522767
78.5	166.5	855.277777777778	2.11483679578148	1.75769579209165	2.69603327608418	1.32327783028881	1.51921083708213	1.02061855460166
78.5	167.5	1046.31944444444	2.07018144211363	1.68321265258899	2.04350552533778	1.50920760241326	1.36534407974605	0.848661861407914
78.5	168.5	1208.08333333333	1.99967898129971	1.34010815958649	1.68077047943335	1.54451340885286	1.03233518959597	0.678453372646948
78.5	169.5	1356.40972222222	2.00010637089524	1.33400505652878	1.66563514144596	1.47677244242560	1.03388678455950	0.711386883014817
78.5	170.5	1517.56944444444	2.02435654440594	1.64207571236593	1.72660073777759	1.38501444339359	1.09085291946694	0.71198072887633
78.5	171.5	1661.63194444444	2.02346181171462	1.62642128942944	1.61592968778425	1.35308456272320	1.06267774965091	0.558351841909626
78.5	172.5	1823.15277777778	2.08534349141578	1.6208004260924	1.69351003871405	1.31379023314913	1.10875408678961	0.711990564971537
78.5	173.5	1951.72222222222	2.09380283437112	1.68356662589281	2.1889863441699	1.12994674836525	1.32933967705039	0.759034387423403
78.5	174.5	2010.3125	2.09748013542961	1.69731945017827	1.92875328903354	1.23874123951262	1.25941457284999	1.19576191176729
78.5	175.5	1938.23611111111	2.06062138346102	1.68411954831342	1.90225263072204	1.18833258223760	1.38093504692011	1.18428601718496
78.5	176.5	1858.58333333333	2.09613552417038	1.74000139274157	2.50335610783577	1.21756469968071	1.5682026126478	1.25350948972005
78.5	177.5	1797.63888888889	2.12086619241857	1.74307403161435	2.49733318258264	1.22636065699249	1.52797095354468	1.16389478924827
78.5	178.5	1723.04861111111	2.15502273922119	1.73413704678918	2.49923151924606	1.19985509921230	1.49118392573309	1.13149009730484
78.5	179.5	1595.33333333333	2.07398623672723	1.38232981516507	2.10856309053978	1.19141957767161	1.29399884897074	0.725735247647156
77.5	-179.5	1486.63194444444	2.11140701649812	1.80858894325741	2.58775818583279	1.29737132956596	1.35227537263434	1.28554082851617
77.5	-178.5	1464.94444444444	2.12088308581063	1.82973717276277	2.50533380394754	1.28401998332638	1.44852342712087	1.28312947723595
77.5	-177.5	1242.36805555556	2.08847551891809	1.4456323001625	2.50976461000981	1.34653804819647	1.41854741121131	1.21146779067389
77.5	-176.5	1314.25694444444	2.06782263976128	1.53878937928360	2.58106439452615	1.32570212039804	1.41854965742015	1.08009963616663
77.5	-175.5	1653.375	2.04128441325403	1.50243987316577	2.49931530834173	1.27644222089153	1.38793886286978	1.10032751917724
77.5	-174.5	1961.91666666667	2.08698029475771	1.67280169439376	2.36856468829891	1.16524592056065	1.42496581240354	1.15796710625120
77.5	-173.5	2056.09027777778	2.0857318628058	1.68138404670291	2.37041793454549	1.14489656215556	1.39805647799645	1.07058924025134
77.5	-172.5	2187.47222222222	2.08727871802837	1.72441723518969	2.52125626795117	1.18787034372526	1.53062389071187	1.21143491100265
77.5	-171.5	2230.3125	2.09185794524295	1.69007927457533	1.89158722580270	1.12175218244740	1.44904528463979	0.89420547721366
77.5	-170.5	2196.68055555556	2.08195728079830	1.55112434483509	1.49398154411053	1.09328541020452	1.25032171453921	0.762859479775829
77.5	-169.5	1750.80555555556	2.04820124513949	1.32529963190499	1.49079084489870	1.26173263441256	1.18681017772364	0.588693113601331
77.5	-167.5	489.534722222222	2.09368898068763	1.43949726884788	1.65186456772406	1.6079778308492	1.16957591130319	0.690156610943015
77.5	-166.5	562.916666666667	2.1245107513582	1.46100970417205	1.69227811110373	1.57126939200441	1.24266346646166	0.686321431951112
77.5	-165.5	557.8125	2.09378118219058	1.43861541350332	1.69440164625650	1.59753519423308	1.25471058551304	0.690708137625209
77.5	-157.5	1497.52777777778	2.04078988957101	1.46811887011312	2.43384365562465	1.24688664220924	1.33619105705085	0.483742767725964
77.5	-156.5	1482.40972222222	2.06628937019868	1.48082860648943	1.73649787879848	1.23620991715851	1.0969697451136	0.564004875244985
77.5	-155.5	1302.93055555556	2.05087609159312	1.46412893181929	1.54333324746995	1.31697702700557	1.05911054599043	0.560575923643257
77.5	-154.5	1280.72916666667	1.98530882353579	1.36822063737976	1.40702244597980	1.48156400557876	1.01742853973048	0.233330429081936
77.5	-153.5	2315.92361111111	1.94728003801216	1.2118656734948	1.19852860714402	0.96086834360433	0.989868797069215	0.120404196192168
77.5	-103.5	307.118055555556	2.12389440531566	1.66565945975254	2.80862461366035	1.43034999223003	1.35706324526724	0.76051648668438
77.5	-98.5	197.597222222222	2.1922658130886	1.86420198040885	3.03802507074101	1.40690210568036	1.62074289288186	0.896889158638773
77.5	-97.5	127.388888888889	2.29296364076224	1.93785099681522	3.13286549421499	1.37698921630178	1.57299872262406	1.20469337132603
77.5	-75.5	561.861111111111	2.30355457920712	1.75478198283650	3.06925505815981	1.33507088185388	1.82448493798176	1.45319596777647
77.5	-17.5	130.923611111111	2.22403236445241	2.18343135796006	3.10438514680997	1.95225513795785	1.69964368747092	1.36998109825863
77.5	-16.5	235.402777777778	2.21118403459949	2.05048979443447	2.77398990448245	1.83465876661277	1.48642957381582	1.40706100023813
77.5	-15.5	307.298611111111	2.25664081936978	2.00576191149182	2.96348775287842	1.87671837601065	1.50172115299567	1.3893238225017
77.5	-14.5	318.694444444444	2.23817553675317	1.92852376755387	2.91143543741156	1.78312306811662	1.45408003973961	1.27081799255376
77.5	-13.5	307.881944444444	2.14438359952775	1.8452203648109	2.12894420438202	1.53003799819099	1.24722780017048	1.08252016732793
77.5	-12.5	284.388888888889	2.17382786912977	1.79865420912257	2.11721255652014	1.63752510526049	1.28317864541839	1.05399817865503
77.5	-11.5	248.798611111111	2.13332890088510	1.76729313896604	2.22042470027343	1.59251450418646	1.35848758441896	1.02334718919911
77.5	-10.5	319.1875	2.14693520128471	1.78701589064139	2.74327190059139	1.75418862881494	1.51456441023367	1.1990035617547
77.5	-9.5	282.444444444444	2.1288576167608	1.83512992936038	2.86243762636377	1.74111014210367	1.44339569832018	1.34800082723365
77.5	-8.5	233.819444444444	2.07450594125888	1.9040678702868	2.72169353049524	1.62377152416709	1.45452426838552	1.25127251273141
77.5	-7.5	247.958333333333	2.03555193375975	1.92612487852478	2.77094795798072	1.67317517433258	1.41839862629555	1.28263012237350
77.5	-6.5	212.659722222222	2.03724084955952	1.90728137784543	2.65504061976007	1.60254167861465	1.44102846395672	1.13536279033635
77.5	-5.5	578.125	2.06604661869199	1.82997194642301	2.79759156460701	1.78124102345002	1.51429540866115	1.31177753519569
77.5	-4.5	1633.65277777778	2.04766941204484	1.73542044037250	2.66405806776703	1.82190561932302	1.49883573989008	1.31269928196882
77.5	-3.5	2520.58333333333	2.06640901626327	1.71265971377798	2.59481080517388	1.73277722615015	1.41202555641095	1.08861127231277
77.5	-2.5	2975.78472222222	2.16021412710925	1.76987810102852	2.51705809278152	1.65473385774129	1.40651552927510	0.953049545707842
77.5	-1.5	3070.61805555556	2.13909242332073	1.74236475900694	2.52237794966933	1.61183154683627	1.38062487371530	0.935271652748395
77.5	-0.5	3124.84027777778	2.00195185842090	1.69539548442914	2.47289173990040	1.49148657594622	1.37425668150812	0.938548237793798
77.5	1.5	3106.54166666667	1.86005917773003	1.77566169204974	2.49135979337353	1.62467649937479	1.38966673609849	0.90153421757608
77.5	2.5	3085.35416666667	1.82763346462489	1.72854975866478	2.46516177637273	1.61953149489205	1.4072702162804	0.897842820113982
77.5	3.5	2871.625	1.82830562437582	1.72774799451525	2.48168815419948	1.59121980458359	1.40438323710377	1.16981725725600
77.5	4.5	2673.13194444444	1.83071871795391	1.71577244616693	2.47787630828183	1.46376544138270	1.24785396829948	1.15537033514423
77.5	5.5	2507.29166666667	1.86500477701888	1.73755644681297	2.47536518517123	1.52153943641549	1.33582634959650	1.19694851084597
77.5	6.5	2115.80555555556	1.92501283492159	1.77632391653333	2.51338923080475	1.59403288653706	1.36825182553151	1.23349545934667
77.5	7.5	2962.72916666667	1.93236736220817	1.75444020409177	2.52885190701112	1.54414751112677	1.30002935333653	0.878885122028835
77.5	8.5	2059.68055555556	1.77457736258888	1.80501537940638	2.57065506687311	1.62685522020911	1.32271697176153	1.25062884022568
77.5	9.5	1585.25	1.80447789758457	1.83450082401947	2.62143308607034	1.73820457047259	1.31587923228557	1.15807932220034
77.5	10.5	965.5625	1.73750745083564	2.00326422124623	2.76171733809117	1.79262979001982	1.34198952885867	1.36082540235173
77.5	11.5	382.541666666667	1.77567417575753	2.05761570746812	2.84285549881543	1.87166039348599	1.32282255343716	1.36946275519864
77.5	12.5	166.305555555556	1.91206528611215	2.22414052900643	2.96554690640246	1.85149536991735	1.15091957568667	1.37897071428775
77.5	19.5	112.298611111111	2.09291789958484	2.27695730033972	3.02247304695797	2.03842571111370	1.48170584851571	1.49577900615435
77.5	20.5	67.2083333333333	2.06279303152342	2.27661273986914	3.15087268435103	2.07811779176651	1.51503942643022	1.5285444802619
77.5	27.5	162.638888888889	2.09028014059303	1.98254107888808	2.3701732748083	1.60997874749552	1.21964810443103	1.31813381566433
77.5	28.5	196.923611111111	2.13413398278203	1.98376962956086	2.32791446041756	1.53116920498114	1.05265222227084	1.35490158299078
77.5	29.5	216.1875	2.13302456723511	1.93912878279971	2.38983983881039	1.52976278961963	1.12607192536020	1.39681722557949
77.5	30.5	213.645833333333	2.22212668025354	1.92066926893940	2.41761108875225	1.56404501228274	1.18725425030346	1.40358437994427
77.5	31.5	187.701388888889	2.13957292863024	1.98171430800760	2.2914837079646	1.57063972670852	1.07753010660430	1.39056777417849
77.5	32.5	157.152777777778	2.13357923050828	2.00971966022535	2.31771535409564	1.57916835599224	1.07280702918895	1.3641064315043
77.5	33.5	161.833333333333	2.1293987271146	2.00179388586788	2.39927911782094	1.54263904397859	1.12687622227664	1.26741872357998
77.5	34.5	169.097222222222	2.14295349717684	1.98748434514005	2.41869046317831	1.53525446803070	1.12393516767531	1.11292653686679
77.5	35.5	157.631944444444	2.07979852290592	1.97768482992254	2.39062031077565	1.53299981346872	1.16606326124231	1.10733348005564
77.5	36.5	165.104166666667	2.08128392201623	1.95519878057501	2.38064662993623	1.53213604814460	1.14734207206778	1.22327131664881
77.5	37.5	192.166666666667	2.05610348979231	1.97550918462928	2.38805410678699	1.49758665795062	1.16914822243752	1.2164822913011
77.5	38.5	213.652777777778	2.06441849012998	1.93129090355358	2.37122824808516	1.51321345887420	1.18602538760405	1.09721152145057
77.5	39.5	211.902777777778	2.07939095812749	1.89585690244429	2.33524112966946	1.49257002507009	1.16312556680998	1.07556632642524
77.5	40.5	205.826388888889	2.16170818658637	1.89925571742414	2.34729951968321	1.51816919387443	1.21983352327573	1.07690199817931
77.5	41.5	229.430555555556	2.17001162035949	1.86793652543791	2.43126329935494	1.46789431355046	1.20373367455277	1.05721876815469
77.5	42.5	241.923611111111	2.11442316278113	1.85002710088814	2.32716794573644	1.45095490645044	1.11652471916332	0.96594504020522
77.5	43.5	262.090277777778	2.09356331242137	1.81374269308411	2.25194751948848	1.49488811242796	1.03053639291693	0.937498664967853
77.5	44.5	287.756944444444	2.08876110986537	1.80838392221153	2.29943282298168	1.52061426616130	1.09862047132632	1.01538442747285
77.5	45.5	252.090277777778	2.10552590220528	1.83862992952153	2.33102354727854	1.52339124347636	1.07504371940900	1.02912502111829
77.5	46.5	245.041666666667	2.13996031945952	1.84774054579758	2.32979941429647	1.50525284324041	1.07855482448657	1.04158058123187
77.5	47.5	250.972222222222	2.16258809907078	1.88271646239231	2.28733170907725	1.52302291100648	1.10873872030580	1.0415895161846
77.5	48.5	286.361111111111	2.17229417030725	1.93067504287715	2.29738338882459	1.50088591510568	1.09425674191002	1.25154276017969
77.5	49.5	311.152777777778	2.17571734971911	1.94437509030537	2.25062510841729	1.51867877235309	1.12992471021358	1.26410710617245
77.5	50.5	292.118055555556	2.11849470900551	1.93065166365373	2.24151142311709	1.53283448560230	1.07911380204608	1.22559647696870
77.5	51.5	297.729166666667	2.13147561520530	1.88696572781628	2.19614660197418	1.52537686101718	1.07352927894550	1.02240063354960
77.5	52.5	300.486111111111	2.14351159864453	1.87906563074565	2.20312335389092	1.50567004486202	1.08119483016025	1.02836513092873
77.5	53.5	296.388888888889	2.16028468626289	1.90922226322432	2.32902847353263	1.50862392677203	1.08827465262168	1.06731881028767
77.5	54.5	264.152777777778	2.17450817603571	1.90667191587452	2.35031555159596	1.51058536363120	1.14307980804504	1.10063937893489
77.5	55.5	231.965277777778	2.16682049635264	1.96534237482632	2.36313349201999	1.52758433434863	1.13254054553697	1.13886184760413
77.5	56.5	195.319444444444	2.21988564142446	2.02546453651458	2.38407192474823	1.53992611085913	1.04831878634449	1.10365374706784
77.5	57.5	179.930555555556	2.22065014867673	2.02707369629215	2.39544977343791	1.55390179987662	1.04288142562444	1.24407103576803
77.5	58.5	214.3125	2.18851111159029	1.95116036493314	2.29543681483728	1.55106672839467	1.04220509095474	1.24084048312133
77.5	59.5	279.076388888889	2.21494129694705	2.02307522316354	2.32531261560894	1.50249809925648	1.03979574190375	1.20915044864331
77.5	60.5	283.763888888889	2.18261439946292	2.04925568007372	2.39292177717511	1.51272694337462	1.19596926474588	1.22720121108584
77.5	61.5	266.930555555556	2.18437142429718	2.0897480938289	2.39234749721296	1.48836411357445	1.21953504745741	1.12067069092029
77.5	62.5	225.902777777778	2.18813575129046	2.10355951666120	2.38780335811121	1.51753516743463	1.24000656160537	1.13508568339266
77.5	63.5	199.222222222222	2.22535943477789	2.09917592427151	2.35480724970474	1.50375753924455	1.19952820954753	1.12066568219190
77.5	64.5	213.173611111111	2.31111172364499	2.04318889148226	2.45394118535643	1.43160731757398	1.24241368222028	1.11830634064066
77.5	65.5	231.027777777778	2.27986818534244	2.07545793299642	2.43246557814761	1.41426901816951	1.32733018873789	1.10798917158952
77.5	66.5	262.180555555556	2.234864524864	2.08708421560777	2.49857213297881	1.39020294809457	1.37156546162762	1.13818038028171
77.5	67.5	301.361111111111	2.25849833667519	2.10465168417606	2.7949133968424	1.58792936622396	1.40088574989685	1.31256532978449
77.5	68.5	409.104166666667	2.26168799910135	2.07790143980824	2.77748494920102	1.59023362286115	1.40556568306423	1.44654427513290
77.5	69.5	388.979166666667	2.32824660903194	2.06740876573291	2.7232124050658	1.60051125839885	1.44235705692707	1.48571429156610
77.5	70.5	344.368055555556	2.30668941440829	2.04277113992774	2.75156072654198	1.57048716997231	1.38442548478494	1.46553451921348
77.5	71.5	284.388888888889	2.34351552230570	2.04535662619147	2.74324257421808	1.47563222074787	1.34677410737167	1.46515967917379
77.5	72.5	267.875	2.36156667417316	2.04820326053476	2.50741594612843	1.45402314963660	1.28044926776980	1.48701176030396
77.5	73.5	253.604166666667	2.32536395548617	2.05089299017435	2.45401791302564	1.44742852632226	1.25221967112488	1.4700410821787
77.5	74.5	254.5625	2.31420607770859	2.04829181377266	2.45172479358902	1.48251723142266	1.33081897839643	1.49496406457809
77.5	75.5	243.430555555556	2.33837477562781	2.03005187422617	2.49549728615545	1.52775933980296	1.38545985745699	1.50681118567721
77.5	76.5	231.277777777778	2.29545832586735	1.99613031307917	2.42449563686228	1.53783506861194	1.34339135854396	1.51376615364154
77.5	77.5	182.638888888889	2.25715783254604	2.02271677248238	2.42031763632514	1.51239312497829	1.23668164606890	1.42884010177516
77.5	78.5	116.923611111111	2.31956692482677	2.07646773354887	2.43822900820116	1.60342681030208	1.26041562369076	1.43761874170121
77.5	79.5	78.7222222222222	2.40049040306755	2.04344467851340	2.54663910640949	1.72589423680523	1.41877684914511	1.41896286184107
77.5	80.5	65.5208333333333	2.41710193270459	2.04021974768019	2.56134754753845	1.72522464959165	1.44141896526933	1.42808032426866
77.5	81.5	59.8541666666667	2.47092159972174	2.05041125778113	2.71364843810197	1.67966740165476	1.44034503322781	1.40687851817809
77.5	82.5	68.6319444444444	2.49679522872371	2.04122994101232	2.72313870476797	1.66286353419748	1.50451327534225	1.43423892971911
77.5	83.5	73.4652777777778	2.44743859509230	2.04780257225088	2.62302759589431	1.68185720409426	1.45654037534742	1.42908128725141
77.5	84.5	62.3055555555556	2.42820424808708	2.05337285320431	2.60211787954489	1.70967230160537	1.39115672796203	1.35892382959467
77.5	85.5	74.2291666666667	2.44883059545171	2.07000398728902	2.53455096755136	1.67295303650429	1.40632296439946	1.41264196189803
77.5	86.5	78.2777777777778	2.39784006618209	2.06603133180256	2.55782519236590	1.68997130225154	1.50918121731754	1.40853293129830
77.5	87.5	70.1666666666667	2.44612022034675	2.07655183589327	2.56125752687495	1.67030759770324	1.50797391570245	1.45298748592940
77.5	88.5	39.4097222222222	2.43267722453193	2.05353935254167	2.64626367576665	1.69206459149864	1.42209607557575	1.37695816927468
77.5	89.5	31.0833333333333	2.45681745431887	2.05359608907434	2.95654981153916	1.80758709948841	1.50901705342047	1.42583850498615
77.5	90.5	27.0347222222222	2.42076604560094	2.1050059573814	3.08929937110301	1.91338819611432	1.5770621545332	1.42005589455212
77.5	91.5	29.7986111111111	2.43286388686436	2.04458857831855	3.08772729564726	1.92772247559266	1.81723265671269	1.42516377845904
77.5	92.5	47.8125	2.51005689645673	2.02326431114897	3.34517332539004	1.88032934894543	1.90514967578598	1.39459786895022
77.5	93.5	63.3402777777778	2.44379818474559	2.02925650338437	3.07768567308194	1.40530084025667	1.61392766239622	1.38572784950229
77.5	94.5	72.0555555555556	2.43577306333279	2.02029852633749	3.07656903584874	1.38655550596363	1.65684071224677	1.39732476018181
77.5	95.5	63.0486111111111	2.35984899967217	2.03939455272213	3.06855968799457	1.40825558295333	1.57337582557492	1.39159081479152
77.5	96.5	70.4722222222222	2.41120236413742	2.02627908145224	3.13083084695983	1.37005180046742	1.60420408535191	1.42772083417918
77.5	97.5	90.7847222222222	2.45351370567354	1.97145486043518	3.17025884352821	1.33724582915875	1.77296144213373	1.41435227381722
77.5	98.5	109.493055555556	2.46376749828132	1.89108167994424	3.16582665058218	1.25019102003664	1.76839258149211	1.45757397132403
77.5	106.5	69.3055555555556	2.46590281412108	2.01732220163208	3.12720758728743	1.39535604500450	1.75419005485545	1.4587603105989
77.5	107.5	85.8888888888889	2.50902380294636	2.03597120431641	3.18693207849131	1.35350541353648	1.73697046516192	1.44564957798756
77.5	108.5	123.972222222222	2.419364519747	2.13772863658178	3.29580363622395	1.33945645927606	1.63554621654743	1.59151582860077
77.5	109.5	142.1875	2.40732210404462	1.98148320857414	2.93987791135393	1.28310297503449	1.52996966556376	1.60323549152158
77.5	110.5	143.708333333333	2.44771726713102	2.06276788579559	2.88448256615981	1.34584318854346	1.53077022374030	1.59164060355142
77.5	111.5	135.229166666667	2.38655648473858	1.9821546331754	2.82547934727631	1.31727554499714	1.617959815017	1.62628604603695
77.5	112.5	102.930555555556	2.44619007471445	2.04484926675462	3.08964572694911	1.37547297022530	1.5670891594747	1.56310763479952
77.5	113.5	102.111111111111	2.38353675447542	2.03684038170616	2.87155700638794	1.38128463054595	1.51593686275508	1.57310585234038
77.5	114.5	90.4930555555556	2.42479360551251	2.05823672309025	2.72672816062241	1.54056792090529	1.61254243126199	1.41428090715692
77.5	115.5	138.645833333333	2.36326031620179	2.07108035842102	2.57540490708144	1.5743336637419	1.41399950529137	1.45208731533273
77.5	116.5	256.8125	2.17353500243573	2.01763793389636	2.37776329713278	1.46772001246870	1.39796548747299	1.45335901759678
77.5	117.5	484.416666666667	2.16798938135666	1.99021325429904	2.35753068896928	1.49197192275831	1.37736682069132	1.42283990338062
77.5	118.5	708.465277777778	2.23489955784556	1.97651413760344	2.37289615141883	1.46406538999697	1.34418796636724	1.40542657414862
77.5	119.5	781.722222222222	2.14783849983607	1.98450145745586	2.32646470576775	1.45442657197359	1.31769172703030	1.39111009696418
77.5	120.5	800.180555555556	2.13752924651659	1.96377725018031	2.32231114350922	1.43392323793898	1.31797395939386	1.14619227763784
77.5	121.5	922.222222222222	2.14662181163786	1.97142589823966	2.37350959163421	1.44153388818042	1.41020488051448	1.39872634382156
77.5	122.5	1155.61111111111	2.16160270430606	1.95699648620765	2.39551995505149	1.46725018352850	1.41865267755369	1.43427019775231
77.5	123.5	1233.97222222222	2.18637052981601	1.95969926951553	2.42717306971694	1.46674727275910	1.41785766418049	1.44595902761559
77.5	124.5	1281.375	2.14035342725900	1.92363034049565	2.26589122334186	1.44166551003318	1.37686866447028	1.12084287627029
77.5	125.5	1358.48611111111	2.12335772235754	1.88413500468179	2.29071380211556	1.45967048156519	1.38409050463905	1.41763877588707
77.5	126.5	1256.83333333333	2.13758552487344	1.90722073690029	2.33762265092474	1.47083424982712	1.41100316411086	1.48207659236471
77.5	127.5	859.256944444444	2.13509503522377	1.90594420544360	2.35324200496902	1.49845424720337	1.35599276500311	1.23738198053117
77.5	128.5	802.159722222222	2.11318770369587	1.91768628631233	2.39780161611607	1.48959083603975	1.39267983399946	1.55274152844384
77.5	129.5	421.1875	2.14617456285214	1.93223588958704	2.42281075061713	1.50977556620608	1.41797921220211	1.54765276340474
77.5	130.5	163.715277777778	2.28020770122830	1.94508179899865	2.558348882365	1.56375128062006	1.57608652741308	1.35599713572380
77.5	131.5	95.8680555555556	2.31686200063338	2.06402177747153	2.48954599215121	1.58080582051452	1.29356589765778	1.11985225544857
77.5	132.5	68.2777777777778	2.34960359195104	2.03930325146512	2.59805823582843	1.66205087805315	1.52394087438222	1.40241427678047
77.5	133.5	61.2291666666667	2.41950516834991	2.02939528294966	2.66997157891464	1.59705968633999	1.54090058085518	1.39362580752444
77.5	134.5	55.75	2.48051230489498	2.032055910393	3.11332070330673	1.43360272114252	1.53366925664403	1.40068426620533
77.5	135.5	52.8888888888889	2.47016575579358	2.0260402592316	3.10574617323831	1.43146943653094	1.50361505100750	1.41265553114154
77.5	136.5	48.5347222222222	2.40507955730207	1.98497350882055	3.12329521698309	1.47295019799804	1.59681720709077	1.3751658251786
77.5	137.5	44.875	2.42327444878708	1.98527230395092	3.12631438050224	1.43721533373058	1.61327714658806	1.39795687262493
77.5	138.5	42.2638888888889	2.45021753521741	1.96216248368228	3.16429108877412	1.40629879986558	1.58481737672799	1.39611151472395
77.5	139.5	40.4375	2.43825666577047	1.9495138514554	3.17786446486112	1.42661153771473	1.61516441099712	1.40665894593053
77.5	140.5	39.2777777777778	2.44148476408169	1.91834381916216	3.16416603297288	1.43196122964749	1.61386487487048	1.40353925537893
77.5	141.5	37.8958333333333	2.44604889994909	2.0023174516228	3.12866839974989	1.44947287744379	1.54419150903868	1.38396599223347
77.5	142.5	38.2777777777778	2.43444242705709	2.02150460717338	3.13828469177654	1.40992465695413	1.60107167513224	1.40950065355754
77.5	143.5	39	2.4126780492924	2.0279350058949	3.04685122500981	1.50359487448831	1.60034066363509	1.36574997050596
77.5	144.5	39.5	2.40588876612021	2.01627184962238	2.72571572338995	1.67456571526737	1.5879663217178	1.34903323504585
77.5	145.5	39.6041666666667	2.43153939388836	2.00160020243534	2.91017639268072	1.60676560254005	1.60431730919169	1.33100093552361
77.5	146.5	41.0625	2.36251769525183	1.97461857658861	3.13896784827895	1.52875364282551	1.65097264529421	1.32159597796384
77.5	147.5	43.1944444444444	2.35800431020158	1.98187982184992	2.99859002716939	1.55504204744429	1.68717039825783	1.31936972825307
77.5	148.5	45.6458333333333	2.33276790940633	1.97891689624112	2.84307205828936	1.60809136413720	1.65521506987297	1.31270063386241
77.5	149.5	48.0486111111111	2.33243290648832	1.96741923148155	2.61285657454210	1.70332316086126	1.60228853216103	1.25215169968703
77.5	150.5	50.4861111111111	2.31047445214292	1.99293298416028	2.50839852525197	1.6974690528379	1.51423768867621	0.830613386857755
77.5	151.5	53.6875	2.24044167569987	1.99131934888639	2.41866978871569	1.74325920944267	1.45367184229181	0.672294998488909
77.5	152.5	60.2013888888889	2.25411954730031	2.05327061844735	2.45415789071453	1.69613661256579	1.49203997552582	0.775401111735626
77.5	153.5	63.8958333333333	2.21930706094251	2.02147971331346	2.42988500656075	1.72866021825432	1.42724355221652	0.663678152291793
77.5	154.5	66.1805555555556	2.20307665583929	2.01708076551973	2.45591274931564	1.72631046253985	1.48765398215352	0.736380571320033
77.5	155.5	65.3472222222222	2.20981716232395	2.05032178217716	2.3787803536034	1.71748597294261	1.39152512673405	0.743501753433395
77.5	156.5	63.3958333333333	2.21728056163090	1.98947620906825	2.45147539099187	1.66411069507259	1.39894896412603	0.690939252336318
77.5	157.5	73.2847222222222	2.19507361844160	2.03316010379676	2.24621791061105	1.69895715927765	1.38013920468520	0.638637683909176
77.5	158.5	83.0347222222222	2.16527980673908	1.70008084659790	2.18677329469543	1.65717160568401	1.26600806388979	0.577825291096317
77.5	159.5	90.0069444444444	2.16317715920195	1.72568980220261	2.17874422976594	1.59743712310516	1.19292070719633	0.557044033320525
77.5	160.5	97.2916666666667	2.17326625616715	1.73267863580288	2.15978572823829	1.57491669782499	1.12975053383704	0.544710538228489
77.5	161.5	112.625	2.18970959323923	2.04871738984088	2.33180510859054	1.58535536877005	1.29034754107254	0.6442024562829
77.5	162.5	136.625	2.21528157204737	1.98024656900695	2.43731718053591	1.58568574852885	1.27590302145161	0.657152515251711
77.5	163.5	162.777777777778	2.20222984199671	1.87960045779269	2.13603644893541	1.57928333643256	1.08460946813505	0.706890789729242
77.5	164.5	185.4375	2.18260550063109	1.77540248423253	2.22650253073939	1.62385866761608	1.26646063973766	0.611806932766945
77.5	165.5	211.875	2.17101201197379	1.67914184132629	2.20818193093944	1.67016610754216	1.31010706822030	0.70213058064222
77.5	166.5	241.625	2.18160422266252	1.6375705561408	2.19127339486581	1.62794330789513	1.35642120097099	0.906778476921655
77.5	167.5	278.159722222222	2.20514876751564	1.67153529511576	2.21901756390312	1.62179050664919	1.50080425005535	0.862637174535032
77.5	168.5	322.423611111111	2.24944184592948	1.66879017426786	3.04755654342414	1.33798432421206	1.47537136003404	1.06339539785413
77.5	169.5	372.027777777778	2.26308325929047	1.64992915672116	3.06169891274695	1.49212861347298	1.52658742958305	1.12279296782235
77.5	170.5	507.340277777778	2.24124071940796	1.79807535908008	2.58614223310722	1.28011727100512	1.36004262782698	1.17676631853538
77.5	171.5	685.013888888889	2.23292028251765	1.80684619950905	2.62234147304956	1.27667886401370	1.41410197891641	1.21611871166287
77.5	172.5	849.909722222222	2.22633897938154	1.83522111839235	2.62822786523477	1.28979520905306	1.50498203482989	1.19604804855776
77.5	173.5	996.194444444444	2.22198963326504	1.84739311106690	2.655380377888	1.28743206497882	1.47387536585591	1.30933185074709
77.5	174.5	1176.95833333333	2.15479928344406	1.80834544703026	2.68017011044795	1.33997728513909	1.47334077176117	1.27718626732334
77.5	175.5	1271.97916666667	2.15424501444398	1.79818783031340	2.68905392019228	1.31633010084996	1.4549668359351	1.28166453369619
77.5	176.5	1270.27083333333	2.13094279406403	1.82286845396471	2.68924445842051	1.31911500567580	1.4524647631322	1.31826254373810
77.5	177.5	1246.64583333333	2.15454644816801	1.82879837714756	2.68849108374087	1.32202597540579	1.45098407293365	1.34022160653493
77.5	178.5	1341.32638888889	2.12564764056096	1.83196433639632	2.62093793113936	1.30103875454673	1.42097634791758	1.32262055504827
77.5	179.5	1432.46527777778	2.13459005993713	1.80796554749569	2.54387514804721	1.23874998815963	1.35615418906737	1.24312020169426
76.5	-179.5	1106.72916666667	2.15034227546087	1.85984263700197	2.66525521515245	1.34826357035502	1.43939792099572	1.39594432063994
76.5	-178.5	954.881944444444	2.15297649890760	1.8139778690458	2.60233402334568	1.35389932387521	1.44069957825334	1.33418896149933
76.5	-177.5	1184.22916666667	2.15551420067051	1.76772565821803	2.55634536312727	1.34772133553994	1.39610232318351	1.31572208248668
76.5	-176.5	1685.625	2.09133422882437	1.69118121891269	1.77302964772626	1.35142067111181	1.28676230919399	1.21702406315940
76.5	-175.5	1971.77777777778	2.09386773171471	1.66998867088472	1.74404356402224	1.14226464896871	1.36218745125951	1.15881496518563
76.5	-174.5	2111.64583333333	2.08623899970438	1.53935009264552	1.56416495621415	1.08924668255367	1.21288578401466	0.734555944993501
76.5	-173.5	2171.13888888889	2.0502489962632	1.55540287131893	1.47328760555684	1.05700262751845	1.16259844532998	0.507265477951247
76.5	-172.5	2155.83333333333	2.04084160199457	1.56248551977819	1.46198143322817	1.01806743807608	1.15808400650983	0.502892820085781
76.5	-171.5	2124.06944444444	2.01709232470916	1.25641285148617	1.40593400952929	0.97322541604150	1.14365232781219	0.42994430974031
76.5	-170.5	2072.70833333333	2.01177491214855	1.30982546277539	1.37432634264278	0.934640808393986	1.08136207870199	0.355859278678208
76.5	-169.5	1991.95138888889	1.98887848936825	1.33585176004073	1.31668013161027	1.00885772180644	0.960803040826063	0.241131213907652
76.5	-168.5	1631.35416666667	1.99400642598245	1.36098053329485	1.44770979835073	1.18488823101081	1.08226588605344	0.260707913893843
76.5	-167.5	778.638888888889	1.99501664979053	1.40237214189211	1.67854635927879	1.48693263972770	1.11252167653830	0.344853249840782
76.5	-166.5	552.034722222222	2.13345279318481	1.63654695302504	1.9183953011943	1.62253480808594	1.25662404651276	0.842669575614105
76.5	-165.5	806.979166666667	2.14888795807514	1.6130193337641	1.93058805361538	1.47997174429335	1.27200062571694	0.846039830678115
76.5	-164.5	592.506944444444	2.13842173081766	1.62192207620234	1.78401859049707	1.54323149702703	1.18641033303068	0.545506897116587
76.5	-163.5	1059.33333333333	2.05780437654575	1.70818114951893	1.88142707861363	1.55439069146456	1.21666145391451	0.517094070570671
76.5	-162.5	1610.56944444444	2.06014840747013	1.66574195466925	2.03612627138675	1.36300021920827	1.27085753759518	0.547921038524288
76.5	-161.5	1426.69444444444	2.18900551118488	1.65079189299175	2.14453680106597	1.40433717226666	1.33118099311556	0.644437223939779
76.5	-160.5	1953.09027777778	2.12507982859161	1.56962789019413	2.50875998760507	1.22185758461123	1.50644264211090	0.798361891913174
76.5	-159.5	1786.77777777778	2.13049265812302	1.57543238212995	2.50723027638608	1.25266286330790	1.48534633673265	0.581851109943591
76.5	-158.5	1026.39583333333	2.13591413631427	1.60975661631029	2.28264857156783	1.42167921523805	1.42498716915983	0.919291850164115
76.5	-157.5	1084.77777777778	2.11234220348803	1.44249969064931	1.83340809991273	1.39732590909035	1.17153881857551	0.514402339148178
76.5	-156.5	1080.08333333333	2.07038315488025	1.30375580114323	1.79892563608609	1.47976506376459	1.15440672891338	0.507536462261427
76.5	-155.5	1427.44444444444	2.03544207356002	1.28035626110537	1.64603283709013	1.31962124658549	1.07183757746311	0.245605322885674
76.5	-154.5	2762.90972222222	1.96399640977219	0.817026423448651	1.19573199082897	0.897084655856575	0.915531999667016	-0.00249186526391023
76.5	-153.5	3707.28472222222	1.95188769473233	0.806963903058028	0.691298660562107	0.69675505808942	0.85601408899423	-0.342481640890557
76.5	-152.5	3741.81944444444	1.92938643819123	0.841379867968846	0.725100981361142	0.713125982502262	0.827699473985225	-0.326546009961899
76.5	-148.5	3760.91666666667	1.91150250383196	0.798316387859972	0.6958320108029	0.718254487177606	0.825437798190564	-0.329760547400508
76.5	-124.5	282.902777777778	2.18645914492622	1.92987180450607	2.73635105165438	1.36670620870759	1.51095048193221	1.03149971079244
76.5	-106.5	189.048611111111	2.20656629197590	1.83127333763417	3.20063035050932	1.39529819332590	1.49645957587142	0.866163597947801
76.5	-105.5	169.770833333333	2.21754203961549	1.82915121591519	3.10678010157786	1.46408590323443	1.53010937608987	0.704362774747247
76.5	-77.5	213.152777777778	2.2827223392674	1.85301343975652	3.10624985461301	1.37545079400089	1.78698786405036	1.37008487647245
76.5	-76.5	194.909722222222	2.29151807828289	1.87877160586855	3.14335133897447	1.35807468521842	1.6770375503511	1.42384238447534
76.5	-75.5	355.618055555556	2.34359252496021	1.79633479440329	3.08670717290616	1.34073008079164	1.65578818983264	1.42384461816473
76.5	-74.5	487.770833333333	2.32076855060918	1.76670769505449	3.10655096385173	1.33381253612972	1.74180717034235	1.38839648311453
76.5	-73.5	439.930555555556	2.34029837728452	1.78479399806732	3.11128071138947	1.33670489909402	1.75872158938534	1.47817194146474
76.5	-72.5	421.298611111111	2.28950557749982	1.80845007481726	3.08187419242879	1.35010145107992	1.80945518623335	1.44671578560968
76.5	-17.5	199.541666666667	2.20839254203162	2.06358285455106	2.81690034856164	1.73792332650273	1.39347294590077	1.40937698823817
76.5	-16.5	221.618055555556	2.20407067765818	1.98907867464607	2.61802253141664	1.62448680171207	1.32181472896194	1.35290386159409
76.5	-15.5	232.590277777778	2.17434828020418	1.86265340073949	2.44916238996947	1.58558486277704	1.46408636537484	1.31633946768804
76.5	-14.5	246.020833333333	2.18844758743909	1.84757197921888	2.25968489416546	1.50560158572548	1.26964648016106	1.19691574454033
76.5	-13.5	221.791666666667	2.21119218605351	1.80339663496151	2.17835023849885	1.52264647817155	1.18351960252303	1.00536686753266
76.5	-12.5	231.069444444444	2.21294223427383	1.86227383074663	2.25649116619582	1.63346074957603	1.26516245988819	1.07977295351058
76.5	-11.5	279.180555555556	2.13341380411685	1.85542822689478	2.57077175594084	1.76584690647221	1.53859883274246	1.12534174802337
76.5	-10.5	313.895833333333	2.09677480444342	1.82051417956223	2.59292222295655	1.75923418249542	1.45059686538099	1.32693436448386
76.5	-9.5	300.173611111111	2.04854810955198	1.88028571519010	2.66204886205964	1.72963783173427	1.43031277155583	1.35397117881232
76.5	-8.5	473.590277777778	1.97721924468383	1.83641662309980	2.69576526536655	1.72930662341860	1.50835033592032	1.32082932991746
76.5	-7.5	781.326388888889	2.06378514919401	1.76728650468776	2.68653246870280	1.78241461725825	1.51295494611451	1.13857408019866
76.5	-6.5	1554.00694444444	2.07529582085202	1.70828406910661	2.50606243205632	1.55648579467645	1.47529725580204	1.10420452731655
76.5	-5.5	2117.14583333333	2.18771437489820	1.78821201504993	2.62377263401691	1.80726248561956	1.51758101936499	1.36942863972377
76.5	-4.5	2533.19444444444	2.29260697807798	1.8616526541492	2.69120976147505	1.81941981119744	1.47167713956681	1.35152577703965
76.5	-3.5	3012.40972222222	2.30540062560258	1.81291826196049	2.62689425668670	1.74476114685936	1.47458164988542	0.955166718722237
76.5	-2.5	3220.11805555556	2.31085604416376	1.72470808017873	2.50752402080506	1.62151041152722	1.40111167011705	0.926567226594307
76.5	-1.5	2968.16666666667	2.25981914912182	1.71797074730385	2.48517915870495	1.61525123189243	1.41469499784296	0.856329309564223
76.5	-0.5	2885.78472222222	2.29688504521492	1.71337371414651	2.47875955286179	1.66768311446455	1.41514223208808	1.23606014233984
76.5	1.5	3168.17361111111	2.15769735194644	1.75153982576963	2.52144283310807	1.55524056472296	1.40856845817205	0.907524202839351
76.5	2.5	3159.44444444444	2.07980124977311	1.74181678320776	2.38549706073733	1.46759985024255	1.36010352924036	0.817831585922972
76.5	3.5	3049.625	1.97697538929584	1.71554404544381	2.19162143058483	1.20911796262076	1.34304569252310	0.743390608807935
76.5	4.5	2889.69444444444	1.95983207408110	1.71449025788124	2.22231289007928	1.24241708331536	1.34057761401737	1.03270755283086
76.5	5.5	2463.81944444444	1.95417186374923	1.73393959683623	2.30838017599266	1.27567682471062	1.22489685831127	1.04159553335902
76.5	6.5	2315.42361111111	1.95120554259459	1.7342084102012	2.37714301302559	1.35360342123667	1.28592709052373	1.12544169662426
76.5	7.5	2633.96527777778	1.93464469484009	1.74421870368253	2.45528101379204	1.51058867427641	1.24805011694140	1.08782045352896
76.5	8.5	2147.66666666667	1.93157628561172	1.78624879020446	2.50859117644916	1.59501124477218	1.30910836952843	1.21675872159830
76.5	9.5	2220.70833333333	1.93131184216864	1.75455546023128	2.47057908815214	1.53699464683071	1.26038282824673	0.876499972386241
76.5	10.5	2077.875	1.84344630767078	1.7578827614253	2.43536577359649	1.51795317260984	1.16762840875043	0.888546587055446
76.5	11.5	1797.85416666667	1.81809176911276	1.80648369662909	2.49775975428975	1.67112701239729	1.25118184688963	1.30877989763355
76.5	12.5	1351.95138888889	1.76605210609988	1.84520120220993	2.54621594036174	1.73068258718617	1.35790611193439	1.24685740998546
76.5	13.5	791.861111111111	1.72746280480959	1.93689897127122	2.73021538670154	1.79314800890214	1.58507103589093	1.37800654369455
76.5	14.5	327.881944444444	1.7717699810608	2.1829419624665	2.89262167754195	1.87820458415813	1.42871602108595	1.36287316461212
76.5	15.5	150.625	1.85389396784403	2.26574049824134	2.93966605900226	1.98152614500625	1.29761362665348	1.34861704816396
76.5	17.5	161.5625	2.05094644497119	2.19664972716249	3.15270082390130	2.04295216405285	1.15445237142341	1.32902830689113
76.5	18.5	172.291666666667	1.90611380662569	2.09547711813206	2.90547905867222	1.84138452536487	1.17997641307296	1.24714003351259
76.5	19.5	169.854166666667	1.98343534022394	2.07730573361002	2.83199334628108	1.76877944094995	1.26327823699242	1.38642694981386
76.5	20.5	151.097222222222	2.03034478817506	2.25654911726940	3.00104758463515	2.02032588008879	1.36690663419029	1.41382242205728
76.5	21.5	125.125	2.02486587294803	2.32064433235904	2.98172331797901	2.07248606382403	1.46201067207358	1.47110715937677
76.5	22.5	124.319444444444	2.03827821737381	2.31294843395129	2.97254546947019	2.03837157527424	1.39164519332046	1.45609812808832
76.5	23.5	82.7083333333333	2.07801956280553	2.33025414378743	3.02180964294866	2.06001546205963	1.41061988431807	1.48582258215710
76.5	26.5	112.402777777778	2.12065927116516	2.0848262188323	2.97744029352768	1.90954099788445	1.33126761131353	1.3261659572623
76.5	27.5	143.416666666667	2.03933163032338	2.01919386674589	2.85715575569888	1.79480829737972	1.34869901691188	1.29832800226700
76.5	28.5	166.243055555556	2.05169298292152	2.02195050283502	2.85066189137646	1.83429028886473	1.18938828364010	1.32043355613591
76.5	29.5	248.090277777778	2.04435484239207	2.12515947283250	2.81496597493708	1.88740451136888	1.20932299619093	1.32242191402374
76.5	30.5	274.840277777778	1.97986277951356	2.12788508879412	2.85248578761877	1.87628729404623	1.1856676782905	1.30694466703528
76.5	31.5	277.118055555556	2.02199719149169	2.12823110692396	2.86249263004334	1.86982506373277	1.32179542045488	1.28366151155373
76.5	32.5	252.104166666667	2.07035388025254	2.06932285803482	2.85171147300819	1.85115941775374	1.38390758267652	1.27353559354577
76.5	33.5	217.486111111111	2.07062083602523	2.03128598717170	2.90069972511415	1.83721284525422	1.2336071675109	1.27980571722359
76.5	34.5	215.659722222222	2.04013392402818	1.94355346830012	2.90480979574728	1.83802937038172	1.27875568978064	1.28077322507750
76.5	35.5	225.083333333333	2.03971262091584	1.91571514596045	2.82794409671727	1.73303843616613	1.35488229936921	1.26885482272536
76.5	36.5	221.868055555556	2.05932672578451	1.9162986900128	2.49114095329092	1.53344181437615	1.34033581542736	1.24819617486549
76.5	37.5	217.423611111111	2.04461417864453	1.91023576372038	2.41839103542080	1.54821419642908	1.23229549826794	1.24707108263941
76.5	38.5	213.701388888889	2.04795106384262	1.90407515494970	2.39378773773496	1.52852966873643	1.19670778338530	1.24569398996479
76.5	39.5	216.729166666667	2.10449222159893	1.90548613125923	2.41187809915687	1.51349300000784	1.16990705947444	1.25189714846668
76.5	40.5	222.388888888889	2.10249530048894	1.90478954972464	2.48787350010328	1.46845833323308	1.11224186936172	1.23290458796168
76.5	41.5	236.701388888889	2.12649776873747	1.89884884644525	2.49751577282285	1.46251892663475	1.07696224420917	1.22923784349944
76.5	42.5	243.979166666667	2.12240336415946	1.90920562562565	2.49383035684238	1.48080564757594	1.11882060551846	1.22408829008531
76.5	43.5	246.291666666667	2.09326941227379	1.90777333674443	2.4468871455899	1.47104919286676	1.12809101624026	1.24172606828806
76.5	44.5	253.444444444444	2.06108391109694	1.88874492457711	2.42976059687352	1.4579210859663	1.10849058103433	1.21350326408198
76.5	45.5	259.145833333333	2.05284739121963	1.88379504368402	2.38774654693108	1.45310500861572	1.14242082674704	1.03508295253015
76.5	46.5	222.916666666667	2.06566380111565	1.91558149724622	2.35644911367505	1.51421354503632	1.06854033181577	1.24591169242609
76.5	47.5	202.666666666667	2.08319630149561	1.96952313235516	2.36148614258708	1.51537102672137	1.00413680179673	1.26773117528791
76.5	48.5	222.555555555556	2.09485882405174	1.92397214606012	2.35295447159207	1.53748787431290	1.04791526154509	1.24799837715663
76.5	49.5	257.569444444444	2.11978146291651	1.92556679207320	2.33529337314003	1.52488687792089	1.00677297420873	1.28546478067150
76.5	50.5	295.944444444444	2.08691034421812	1.92903469691998	2.36052247827603	1.48232624220533	1.08613541482082	1.30135802069398
76.5	51.5	306.409722222222	2.06645224616482	1.92999851482411	2.32437866892601	1.45484853448884	1.07714736472049	1.15574719940771
76.5	52.5	250.604166666667	2.11416392624061	1.94293019764950	2.34009114393225	1.44839294422917	1.02103001694142	1.15199076701353
76.5	53.5	188.173611111111	2.11039189314732	2.02306347247718	2.27282795371909	1.48877556869147	0.971671563936725	0.833102561491828
76.5	54.5	150.583333333333	2.16228269603123	2.04460358450339	2.29806689797363	1.54131610423442	1.06324744271365	0.866575769555556
76.5	55.5	119.618055555556	2.13630188608130	2.06043791163256	2.36617545097304	1.55892843131076	1.13200372515434	1.06483587793972
76.5	56.5	111.798611111111	2.2203354452285	2.04973738692788	2.52801824018003	1.51936667247325	1.20650985721222	1.04848367636961
76.5	57.5	110.319444444444	2.30779662508153	2.08441294664764	2.56996368135463	1.60937105863738	1.29482000139792	1.26544763978915
76.5	69.5	203.166666666667	2.39608824818114	2.45641609232538	2.91098879045633	1.63125572702148	1.44476702109604	1.54144812398943
76.5	70.5	259.979166666667	2.41085086658167	2.27678178888391	2.87368877790927	1.57833643299440	1.38942518754553	1.50666067446981
76.5	71.5	215.833333333333	2.40652318948672	2.13078790601637	2.83157961749067	1.63716952717828	1.46516560195824	1.51223806404136
76.5	72.5	157.041666666667	2.40116243151753	2.07955027003652	2.83414847216385	1.71560950551276	1.44071415426141	1.50490629265332
76.5	73.5	113.375	2.41980999012431	2.12763989442074	2.83057882593237	1.76222781762869	1.42203206136998	1.47835139237262
76.5	74.5	122.645833333333	2.44356850531231	2.10215913987200	2.83163165386183	1.77945105195991	1.42449292910662	1.47494234771620
76.5	75.5	118.430555555556	2.44424273556276	2.08573288209988	2.59736654463605	1.62547049238232	1.41987050230994	1.48849375940608
76.5	76.5	98.4791666666667	2.35373698849795	2.09750390992878	2.45698864996601	1.63316738490646	1.28708850175988	1.46251933628482
76.5	77.5	82.0972222222222	2.32828148874058	2.08199835145965	2.52229179736844	1.75148776623215	1.40273669018764	1.41175210619990
76.5	78.5	81.3055555555556	2.30944396964875	2.08011075893729	2.52299453515801	1.73275263616862	1.42672084822087	1.24612830752120
76.5	79.5	59.4513888888889	2.36202114018243	2.06250051714855	2.56609981325939	1.73922212944149	1.26471093163803	1.37009323761915
76.5	80.5	58.4444444444444	2.43329459598717	2.03921780869725	2.65436423050594	1.73010498482988	1.41343960104493	1.38729557308609
76.5	81.5	53.8680555555556	2.45726522872444	2.04214430816364	2.81384438683919	1.60694689855029	1.47505989449818	1.39949779139130
76.5	82.5	48.0625	2.50105463024139	2.0446445303962	3.15830433504587	1.79526695644145	1.47880404788174	1.38365079185602
76.5	83.5	43.9930555555556	2.49858683032589	2.04723881606107	2.7768394162902	1.61762070881588	1.43549253392229	1.45954180677292
76.5	84.5	45.5347222222222	2.40677174959143	2.06438714436521	2.68618557911978	1.64259162247353	1.42218945677312	1.45045107098371
76.5	85.5	42.7291666666667	2.47252335255090	2.12032711377361	2.80879617231377	1.65206533906044	1.45494392923892	1.49008561108960
76.5	86.5	40.0416666666667	2.47637148907185	2.13161502015884	3.09921891610738	1.81782332646936	1.45754090823172	1.50747442767583
76.5	87.5	43.2708333333333	2.48457350157471	2.13319368817444	3.06364885657719	1.79989283818684	1.56227535400573	1.41839879511890
76.5	88.5	34.5694444444444	2.44775519568728	2.18132368911011	3.09075655729481	1.86012342503973	1.60644277814121	1.41738117247377
76.5	89.5	35.9166666666667	2.45120782705565	2.11339112770217	3.10936635905100	1.81708797290041	1.62988869356599	1.38939640475612
76.5	90.5	36.9097222222222	2.45653825164031	2.06400996227999	3.05200506964346	1.7755502483968	1.63089935249397	1.40218858537828
76.5	91.5	36.8958333333333	2.51483885962036	2.04942605996328	3.09913927308721	1.82683579029387	1.79480138662986	1.42160139760288
76.5	92.5	36.4305555555556	2.50200827585152	2.03832839750451	3.09456356508533	1.82834012874303	1.87707188926176	1.46076425202383
76.5	113.5	20.0138888888889	2.49739814231049	1.95784524514657	3.26408592160701	1.37258882619826	1.66357511788593	1.43102731812263
76.5	114.5	42.3611111111111	2.50877780433062	2.00787318364026	3.28237727833581	1.31563392869511	1.73301272960577	1.42235423610092
76.5	115.5	49.2291666666667	2.50541783712054	2.04839589572457	3.18580316057297	1.35409312268526	1.68407951789519	1.45639953621398
76.5	116.5	49.125	2.45759619508075	2.07080289846888	2.95526234220505	1.43588850292527	1.66408486347933	1.46520757636605
76.5	117.5	45.4930555555556	2.43847022400399	2.07916492998925	2.62140766646085	1.6106460117668	1.57782672543458	1.43601136184599
76.5	118.5	50.8888888888889	2.37250803885861	2.05793691738732	2.56958436080758	1.66491693410818	1.45213490448266	1.41470514883048
76.5	119.5	62.6597222222222	2.35014247507522	2.04603429307384	2.59169563017064	1.70050651048524	1.43749624571610	1.31365622670886
76.5	120.5	67.9652777777778	2.35273970485453	2.05074464636297	2.57671899497776	1.71790393654139	1.44470609665606	1.30852042651179
76.5	121.5	75.3472222222222	2.34072504520459	2.05727094103504	2.55909086910196	1.69383754812231	1.47915293876668	1.26457551385553
76.5	122.5	77.6319444444444	2.32674803997615	2.07903316761714	2.54700790120112	1.67621900502659	1.45184243453534	1.16344184915299
76.5	123.5	78.6180555555556	2.31682076449796	2.06741165819592	2.54539228308255	1.74646837449754	1.52469699087498	1.38684235610884
76.5	124.5	78.1458333333333	2.32437033459498	2.06990688091144	2.55349962143619	1.72953106304568	1.48146010319075	1.23234326342324
76.5	125.5	66.2361111111111	2.35752559913229	2.06989175742433	2.56491616403456	1.66937594849732	1.4402658745368	1.24353595711116
76.5	126.5	59.3055555555556	2.35930514565622	2.07028182867874	2.56358038039917	1.63810026677231	1.43341681872016	1.14482096613292
76.5	127.5	56.0208333333333	2.30902719217834	2.08739006302993	2.57941403491531	1.68934037457691	1.42382008160761	1.14457881856451
76.5	128.5	56.6944444444444	2.28964719511080	2.09033543807001	2.55350652684084	1.68866660307070	1.4224729732242	1.16624723990747
76.5	129.5	58.8541666666667	2.33730301906444	2.07143223278435	2.64668546842837	1.65463388070633	1.53973564917371	1.44573775516511
76.5	130.5	55.3680555555556	2.31887859583442	2.0865159758368	2.63376013141746	1.61032055680485	1.47484923678451	1.23362172055038
76.5	131.5	48.9583333333333	2.28564421892881	2.07892151395072	2.55194534312608	1.61841527741895	1.46531885232974	1.17056858623500
76.5	132.5	42.8888888888889	2.39241868224319	2.05440370404446	2.66743323574068	1.64421352530823	1.45042692684909	1.37042164705250
76.5	133.5	36.5138888888889	2.43817094210378	2.04372037709546	2.72801671949342	1.64627436681484	1.46070714459817	1.39794136264197
76.5	134.5	29.7569444444444	2.49233636679196	2.05085354993636	3.12176146920247	1.41270392749011	1.56537530417685	1.38568255977813
76.5	135.5	26.2847222222222	2.48611450320785	2.10161950796535	3.2607840013947	1.36658605318298	1.73703917862675	1.42518540718190
76.5	136.5	23.3819444444444	2.5427806181959	2.05134728588351	3.30038453110272	1.35077872904586	1.78779482438607	1.46195625863811
76.5	137.5	22.3680555555556	2.54765238847489	2.00540966699575	3.30142420062643	1.34690209451496	1.7863033180816	1.43632132645397
76.5	139.5	11.2708333333333	2.5395221753101	1.91135759251385	3.22566112176614	1.32549843436947	1.68337936646012	1.42347222879063
76.5	140.5	14.7013888888889	2.53337365235434	1.93157020723179	3.17859893124542	1.33241259640305	1.87583565865926	1.43092191838931
76.5	141.5	15.2152777777778	2.54961742265282	1.94840617913457	3.21360665788360	1.33263669217308	1.76452900843606	1.41474267872141
76.5	142.5	22.5972222222222	2.51628601940238	1.95768947316385	3.2443872941552	1.43648957135791	2.05899564419415	1.42817202512442
76.5	143.5	29.9375	2.49915115382995	1.94385334361791	3.25755275797228	1.45764796551979	1.99301850385109	1.40957213979425
76.5	144.5	34.8125	2.46618237140295	1.94960272173191	3.22188973838877	1.51133649263826	1.91938310950672	1.43203996711519
76.5	145.5	35.6597222222222	2.44499780894581	1.97348246518963	3.18284816671083	1.49092949427848	1.85411732354539	1.43128108122067
76.5	146.5	35.8541666666667	2.44083320744090	1.99207453584628	3.17019254152441	1.52006391251352	1.96233825627277	1.43073016719499
76.5	147.5	35.875	2.40955634960982	2.00438024677019	3.1809569198529	1.52108229463114	1.96021625879258	1.41198590051327
76.5	148.5	28.6111111111111	2.38686150515815	2.01853201739029	3.2619252301549	1.53217904883144	2.0464247244111	1.41036257519527
76.5	149.5	35.8819444444444	2.44432183380730	2.01978452822868	3.29363881472656	1.46635952598057	1.93922342618548	1.40530017127205
76.5	150.5	39.6319444444444	2.45450035689557	2.01074923524204	3.26701622374802	1.45759113340569	2.06939801549183	1.36953368168021
76.5	151.5	40.2986111111111	2.42009308817427	1.98291232879495	3.22373522143554	1.54504493079650	1.88947699519180	1.34929391527805
76.5	152.5	36.75	2.38895522092679	1.99223262601732	3.23057292437952	1.55043354922937	1.76225586849455	1.37157471536836
76.5	153.5	40.7569444444444	2.40807178410823	1.96323348599324	3.20313946275742	1.44520764931035	1.63980656859076	1.33060689251112
76.5	154.5	43.7569444444444	2.37827669355809	1.93882454818486	3.08919308026664	1.48910126309217	1.63569367407783	1.32604402045592
76.5	155.5	45.75	2.37986493377376	1.95396823865477	3.07560640417107	1.49872148541315	1.60679490799695	1.19609096670109
76.5	156.5	43.0069444444444	2.28289151175786	1.95836880951464	2.60018235161386	1.71966114787983	1.54429320867363	1.10367042647038
76.5	157.5	41.625	2.25167236135825	1.91310693546176	2.55949615861396	1.70422192544317	1.69550414741842	1.01101713666887
76.5	158.5	50.2569444444444	2.28279377993590	1.89833018698220	2.66843004629016	1.66626308123365	1.74891856469632	0.891624271505873
76.5	159.5	62.3125	2.23717932941078	1.91461211334531	2.35409693600173	1.71992669069061	1.43871633788384	0.654444568507856
76.5	160.5	70.6111111111111	2.22972141192257	1.97236537131003	2.3401801922237	1.75213766866465	1.43655185534837	0.651068084080125
76.5	161.5	74.6319444444444	2.22262453036349	1.88732520747818	2.35088474344854	1.73048720783580	1.54730861356671	0.738809899102922
76.5	162.5	75.7847222222222	2.29748785720546	1.85552437086836	2.54777410849623	1.80509199768001	1.67047695280643	1.08827278277818
76.5	163.5	82.0416666666667	2.27926090018697	1.85116382291658	2.59709695838876	1.73250377542017	1.65949091735908	0.90445126931338
76.5	164.5	96.4305555555556	2.29705325177304	1.80654330811372	2.56430911180138	1.65720406312284	1.63029036809421	0.976041511194597
76.5	165.5	120.784722222222	2.21756485992073	1.82872489294888	2.48901378985843	1.66647352722216	1.42844748964997	0.931003311395667
76.5	166.5	158.118055555556	2.22450140059366	1.71258320687431	2.26107802851285	1.65774667381756	1.51157548225637	0.918829553402829
76.5	167.5	198.715277777778	2.22305152199758	1.7712044437417	2.83423253660417	1.66731504652319	1.60287345958740	1.29821778148245
76.5	168.5	219.25	2.23113764172406	1.72359777672491	2.3077616715125	1.59280186127281	1.53485803660092	1.28426051680292
76.5	169.5	239.118055555556	2.26820240354144	1.71100431344307	2.43421361475015	1.60446968420918	1.58825709399617	1.28010825615135
76.5	170.5	261.208333333333	2.28849286653794	1.78279407896437	2.47261221110143	1.53701592008819	1.60248482829617	1.32184776643122
76.5	171.5	288.902777777778	2.25124753914480	1.81286944445617	2.72086205555034	1.57278761308888	1.54074235184973	1.38750940924746
76.5	172.5	327.375	2.30901796656466	1.89075922586697	2.7250100797058	1.23132678993841	1.31897052424512	1.42302761373627
76.5	173.5	407.854166666667	2.26747291863747	1.8463925052615	2.74634646682122	1.42072206568899	1.30968220414516	1.31116731723229
76.5	174.5	548.909722222222	2.16085569777876	1.76351216221096	2.65506317417335	1.32892540582269	1.50098380880557	1.28681049926011
76.5	175.5	701.243055555556	2.10661778712531	1.77035853191511	2.57494502023751	1.33847428313620	1.35762413307911	1.31139530816900
76.5	176.5	902	2.12172799276414	1.82117385475539	2.57409860121555	1.28115052274534	1.38692634754087	1.30507304023243
76.5	177.5	1062.72916666667	2.21425536323626	1.84300376178699	2.5819519802875	1.27177152146534	1.40939305116487	1.20603167904619
76.5	178.5	1095.625	2.15899926138674	1.86962532209219	2.5789014575634	1.30981121934012	1.47316998474564	1.27276116900819
76.5	179.5	1111.34722222222	2.13713180786372	1.83962633607858	2.61477232587358	1.31031023355023	1.41414977516980	1.34190695886967
75.5	-179.5	853.8125	2.15594008402887	1.85983491078187	2.71677594996256	1.67936631720651	1.53399553380078	1.36116796784823
75.5	-178.5	864.909722222222	2.17652099963866	1.80887057732612	2.55902905887296	1.60083581112919	1.51428310594765	1.34353681036356
75.5	-177.5	922.784722222222	2.16222520114567	1.85644407013092	2.63830769734466	1.33358782308879	1.59223167460072	1.39488046851200
75.5	-176.5	1158.47916666667	2.09957778121881	1.74970133887090	2.50069280071903	1.28251567819292	1.40457783806594	1.01134803640323
75.5	-175.5	1277.375	2.10265004512287	1.71881054386971	2.47544240107845	1.32217415408873	1.42503426673408	0.995566824278175
75.5	-174.5	1256.38888888889	2.10404924955744	1.65443285190191	2.00231409572165	1.53796465016541	1.40665269884902	0.919189789024792
75.5	-173.5	1204.78472222222	2.06789597945793	1.67357915592133	1.91664696144339	1.5650070904402	1.272538428405	0.965786862233401
75.5	-172.5	1117.49305555556	2.04809874799492	1.65466030127534	1.8620962609484	1.60434038380834	1.21909871342530	0.9422711259168
75.5	-171.5	1096.55555555556	2.03192522270929	1.62338942602338	1.75550373382485	1.59307021200163	1.15727776157817	0.790535859985557
75.5	-170.5	847.951388888889	2.12056856438204	1.61783182018070	1.82308457870912	1.53455284445412	1.15302448816386	0.780826551647206
75.5	-169.5	415	2.13538720939807	1.66496107970201	1.87831940285749	1.55531505877950	1.16791286067932	0.570164487806458
75.5	-168.5	236.409722222222	2.11787731039682	1.78099579541126	1.95336250470355	1.59641373863233	1.18512922577125	0.692523676962003
75.5	-167.5	215.215277777778	2.09377190028215	1.72410723391425	2.08535957758446	1.60731931068529	1.26718030742828	0.609230164674789
75.5	-166.5	356.597222222222	2.09390475648882	1.65461527653526	2.02664415058750	1.60463942512150	1.26100099081846	0.749758183397057
75.5	-165.5	519.979166666667	2.11181624246758	1.62209697152533	2.00937200517831	1.66869569635227	1.22174167175468	0.791567486865802
75.5	-164.5	770.541666666667	2.10856831458137	1.64179512857768	1.95720251474387	1.51291859633638	1.18945088227835	0.599702982081192
75.5	-163.5	1718.45833333333	2.06240685632911	1.59418298987084	1.75537620984624	1.31576602642894	1.17793093072608	0.612330224117185
75.5	-162.5	1865.8125	2.09210239041730	1.5749286253049	1.76186529580422	1.22027317673799	1.23105046867952	0.856498185359518
75.5	-161.5	1897.42361111111	2.09581754677357	1.55923634062776	1.76972919307653	1.19031277003821	1.24362450140197	0.871096910414938
75.5	-160.5	1930.36111111111	2.10444180761856	1.56135103422327	1.81411788876701	1.21878904139923	1.24537183773402	0.90154207960507
75.5	-159.5	1364.57638888889	2.094812811848	1.64470767144242	1.97592116710674	1.36936228193681	1.17716504568867	0.612721312744695
75.5	-158.5	895.631944444444	2.11228470035974	1.6800645150644	1.89724833641382	1.48944891404120	1.22710960378818	0.63063112728845
75.5	-157.5	1219.01388888889	2.11692117971147	1.70831730415262	1.87833681612250	1.5103178726394	1.19686487317976	0.57856960203012
75.5	-156.5	2103.07638888889	2.05658521416963	1.58490658462455	1.53082801848255	1.04172243988454	1.06812613302640	0.249389235718931
75.5	-155.5	3511.46527777778	2.02686400832327	1.45744027605039	1.05389164962026	0.913084766605156	0.974773447163787	-0.112262186874621
75.5	-154.5	3744.11805555556	2.03344520370988	1.47562049492307	1.08453950725763	0.916608564863227	1.00744358503185	-0.0989590522529893
75.5	-153.5	3769.8125	2.00160501654915	1.47113136999017	0.870941058678345	0.881404497094134	0.99490214487961	-0.168513656987521
75.5	-152.5	3789.38194444444	2.02848135131458	1.45870208745229	0.836984218272041	0.852470357779057	0.96600190797028	-0.169507087649776
75.5	-151.5	3801.55555555556	1.97810306824176	1.43745535129731	0.794676536535099	0.80554319611674	0.87537245701547	-0.268760378970460
75.5	-150.5	3812.74305555556	1.96269999999708	0.772099899721445	0.773405324111777	0.761468838524591	0.837981858140902	-0.273347549485144
75.5	-149.5	3796.07638888889	1.95655114543597	0.739526644785266	0.730355895148377	0.745200554672088	0.831023406518822	-0.291292861818922
75.5	-148.5	3740.75694444444	1.95288311055932	0.809053881359762	0.699939765765211	0.67806511226149	0.818476995052525	-0.340907513295259
75.5	-147.5	3756.81944444444	1.93323759284746	0.814838326526031	0.717792486256086	0.67403878043461	0.825604396785065	-0.279182597221972
75.5	-146.5	3732.68055555556	1.93487894292137	0.807606197710908	0.720044879875058	0.690656200553459	0.857383702328144	-0.280725601641125
75.5	-145.5	3695.84027777778	1.96615067347606	0.860953455907789	0.759124711447788	0.697763506192214	0.858941797373145	-0.208935773463748
75.5	-129.5	1080.25	2.07950209310879	1.72427237702618	2.02884175760408	1.31372097309689	1.05769505056405	0.484887041297734
75.5	-128.5	554.0625	2.09059423704640	1.67066424410295	2.04071817303473	1.38150428550349	1.23628987271668	0.490136833640258
75.5	-127.5	392.513888888889	2.13550918205826	1.75144985991551	2.36128251814745	1.40752410494409	1.36372679497388	0.666441945036867
75.5	-126.5	376.5625	2.17722118996842	1.82957583056714	2.53458480969211	1.36656489288544	1.43850143707380	0.857147971935858
75.5	-125.5	389.652777777778	2.13892524685358	1.93105937210495	2.48398415433748	1.35252038740105	1.43405608729962	0.760521041674582
75.5	-124.5	407.451388888889	2.15016656692761	1.94693119963247	2.67703840163819	1.36917354212158	1.50461366557071	1.25522553261465
75.5	-123.5	395.902777777778	2.22276320698723	1.96475586977411	2.74101441976939	1.32866073618825	1.59210330936423	1.20031667564395
75.5	-122.5	346.0625	2.22595939218252	1.98866338491687	2.72586138901216	1.33951301180243	1.57907740103181	1.19498723516848
75.5	-78.5	389.131944444444	2.19833047864333	1.76290467188648	3.0234649058479	1.52410985731178	1.52132357172470	1.45234091312877
75.5	-77.5	329.895833333333	2.31115904338038	1.76601279988545	3.02902365006367	1.52078314815728	1.51627900072734	1.45796432369111
75.5	-76.5	340.770833333333	2.30768222656502	1.79735744478479	3.04425008838414	1.38135274859832	1.68187008508679	1.41831363333514
75.5	-75.5	403.138888888889	2.26148642553975	1.75605433794321	2.98718451844542	1.40982146083758	1.67569158493786	1.40291645057163
75.5	-74.5	475.8125	2.16645396968888	1.74746856181913	2.87019448401118	1.51786087314723	1.51273754988225	1.40318594371251
75.5	-73.5	540.909722222222	2.19714783683434	1.73622161905516	2.83369374814154	1.48631151277161	1.35023799409328	1.45331961230228
75.5	-72.5	562.5	2.18872354454506	1.75926754633784	2.78512492019653	1.47939595049132	1.3418721985585	1.4317926160042
75.5	-71.5	583.5625	2.18688593834798	1.76018528023986	2.86988211231472	1.49023264616700	1.41504733352117	1.47841293734506
75.5	-70.5	602.493055555556	2.14411465014307	1.75727983575105	2.74059058343806	1.49461202943735	1.39821696617054	1.45095994298992
75.5	-69.5	583.694444444444	2.23347112387897	1.74431820015657	2.80356804875313	1.47850356163235	1.33560655301599	1.45601784258259
75.5	-65.5	385.902777777778	2.24181566820728	1.78778843379833	2.76243952162616	1.48181339990926	1.37497766967439	1.46510382370158
75.5	-62.5	493.215277777778	2.22128450398794	1.84860728206682	2.74775536235003	1.45288169295295	1.31224095403843	1.47027375505650
75.5	-61.5	588.659722222222	2.21125571965388	1.76467477643606	2.69203055091193	1.42847202943092	1.30846301016612	1.43566992373831
75.5	-16.5	206.326388888889	2.18349847931273	1.88024336926112	2.83285383823246	1.71666146200689	1.52217472908074	1.42757385353805
75.5	-15.5	173.993055555556	2.21689711698817	1.93879029947802	2.80870973767425	1.81145630600706	1.43693137306763	1.28458723414128
75.5	-14.5	206.916666666667	2.21276331445317	1.90856165860639	2.61831485492546	1.65312514591712	1.58256527298606	1.30457768580342
75.5	-13.5	232.888888888889	2.15433647477671	1.87694841349067	2.38932009571564	1.62720249607963	1.31389599261759	1.09058402629792
75.5	-12.5	364.243055555556	2.12229397434112	1.85882744948033	2.46513173896235	1.63615880504827	1.42439173093828	1.27674476481986
75.5	-11.5	931.034722222222	2.07786342970316	1.82850610107136	2.69404595590330	1.82802277525304	1.56515176003649	1.43267057071756
75.5	-10.5	1684.99305555556	2.12154105051747	1.79253567013111	2.48909298546325	1.78801795924469	1.53560020993893	1.36842587317497
75.5	-9.5	2212.72222222222	2.20761771301422	1.76026760224874	2.43761417449331	1.65938579375611	1.50173255175745	1.09522551652677
75.5	-8.5	2608.10416666667	2.36998433892022	1.72374772456923	2.47645526555372	1.68051550058091	1.43724660558600	1.06555095776310
75.5	-7.5	2986.25694444444	2.3995622994496	1.70000493089672	2.44583958939441	1.57546060311255	1.41382185767478	0.667793174300274
75.5	-6.5	3234.65277777778	2.39647801271777	1.72692949603297	2.45649859984436	1.53499790617561	1.37863208958562	0.607275205447508
75.5	-5.5	3386.24305555556	2.32727745890114	1.74064907740054	2.49911650316472	1.58221869195744	1.40798561138455	0.632677098661119
75.5	-4.5	3507.25	2.30632962789452	1.72332380518516	2.46971419313359	1.60575371960835	1.44146533227635	0.75053071107057
75.5	-3.5	3607.50694444444	2.30235030642763	1.71806028923067	2.47034354779650	1.55235705168665	1.39018101679204	0.596519113283773
75.5	-2.5	3649.11805555556	2.32055285337692	1.6717438002678	2.39226504222127	1.38443772354117	1.35410735673825	0.618901654977466
75.5	-1.5	3652.68055555556	2.23861916024754	1.70186484153703	2.37918146586133	1.33516365877279	1.33694822001303	0.514903648528736
75.5	-0.5	3357.97916666667	2.21742749707952	1.71691442445886	2.38893114108470	1.50947025926563	1.35266859867307	0.635874292924106
75.5	1.5	2708.56944444444	2.18833249610826	1.71112735145984	2.43454830985364	1.58095985379186	1.35868021536654	0.917793855103875
75.5	2.5	2857.39583333333	2.11080932987236	1.66511625832144	2.27474103741455	1.23162874356336	1.33453186806666	1.01590483614115
75.5	3.5	3000.55555555556	2.00180875796948	1.6730947600399	2.11177462998497	1.17261989041508	1.28997296569599	0.710288362359202
75.5	4.5	2783.625	1.93613897429196	1.67180638983427	2.17527395402785	1.24859689403614	1.14443864751364	1.00673971977147
75.5	5.5	2731.04861111111	1.87923346847600	1.66051857817012	2.19109833650237	1.26457775894997	1.12958482236597	1.12781706291621
75.5	6.5	2436.09027777778	1.87541220493027	1.66663462737694	2.28242965874217	1.27432554818602	1.02276421391267	1.13044998924417
75.5	7.5	2780.04861111111	1.94240034555884	1.69682142097159	2.33386987939752	1.28677807251343	1.16729762490188	1.15856469166894
75.5	8.5	2466.88194444444	1.88120650496523	1.73814894657611	2.34591277984738	1.30999811263913	1.15917436098292	1.17399136250399
75.5	9.5	2414.55555555556	1.83886311883726	1.73760997784723	2.27631828375957	1.33838901375698	1.14244487900239	1.18214063751349
75.5	10.5	2350.6875	1.82586649285572	1.76339252201509	2.31066561885206	1.36049404683401	1.17402280517631	1.20390793151059
75.5	11.5	2168.28472222222	1.81250529797141	1.78989157365192	2.27731465851961	1.35117943977126	1.16708467648557	1.20940921264837
75.5	12.5	1818.09027777778	1.80653296638240	1.79479495132899	2.19886038006003	1.46040198589398	1.18882870533689	1.25608454025408
75.5	13.5	1282.80555555556	1.74871033820848	1.83929413247756	2.28201217297460	1.57893550176981	1.18363564063872	1.2894600288961
75.5	14.5	642.493055555556	1.75675352320904	1.92069716278383	2.44950085253525	1.60554401036688	1.29122550315891	1.35944678559848
75.5	15.5	365.333333333333	1.78460037059406	2.11147718686323	2.51422157779196	1.64190911948325	1.29834033542000	1.35839563723243
75.5	16.5	245.361111111111	1.83393610017001	2.08815914157599	2.71785969374616	1.72479614023488	1.36592500667858	1.34626497414228
75.5	17.5	179.305555555556	1.98023258459775	2.09899611150121	2.80822670191091	1.81187347978597	1.27572356679692	1.3713498943897
75.5	18.5	92.7222222222222	2.12240318292332	2.27353381818882	2.96578476618781	1.92529901037603	1.28147333095624	1.39303907337774
75.5	19.5	57.6458333333333	2.17993479748785	2.28732065441359	2.99552764782455	1.99721221244085	1.30171181932992	1.51662271253174
75.5	20.5	47.7777777777778	2.1287459749697	2.31028081348633	2.99894729432180	1.98760925141305	1.31939782785707	1.53107216936318
75.5	21.5	47.1736111111111	2.08564301909951	2.27866890605410	3.01236705712201	2.03250755648753	1.49810672241131	1.50838988470965
75.5	22.5	62.3819444444444	2.04478988629020	2.26938743731217	3.01590444912559	2.05829524536636	1.29967865793199	1.49580687538980
75.5	23.5	93.2361111111111	2.04610905682759	2.11059012991250	2.94190605278479	1.86491512403562	1.17058942066981	1.29665986901905
75.5	24.5	118.895833333333	2.01038511061245	2.12961914172727	2.9261289418909	1.93461105745666	1.16035010883892	1.30553861375707
75.5	25.5	147.270833333333	2.02579618244152	2.18729332266361	2.93547324286914	1.93093108009178	1.12246728920569	1.31545721603738
75.5	26.5	181.791666666667	1.90776092241644	2.17337584239354	2.91463695608798	1.94929641398844	1.15304801152486	1.35557256395712
75.5	27.5	248.694444444444	1.82381158747981	2.16235454122136	2.92421597242435	1.9557157859557	1.18094598947830	1.37362139714645
75.5	28.5	278.270833333333	1.88567505873632	2.15041812702131	2.9279645395495	1.91940892167778	1.32890389624132	1.36952917538202
75.5	29.5	325.798611111111	1.88394862406235	2.11325358175711	2.91656277876888	1.91738029707571	1.27209189595007	1.39079147045217
75.5	30.5	347.076388888889	1.91170921202798	2.10301266645105	2.91215054549994	1.91859495418685	1.25562206714249	1.40092197400257
75.5	31.5	326.222222222222	1.89678036196039	2.09137302513297	2.9161464207604	1.91944995676762	1.28965593029323	1.38104616550510
75.5	32.5	273.819444444444	1.86557115919290	2.1131882128814	2.94639234637962	1.96240364492473	1.30527594810733	1.36726792416175
75.5	33.5	216.270833333333	1.94347417154364	2.11206961000971	2.9336838649143	1.94012112281585	1.22175497239870	1.38583022518526
75.5	34.5	188.5625	2.01964000363956	2.10839956849220	2.95283190916272	1.89745200738898	1.18513515306534	1.37400276617903
75.5	35.5	176.152777777778	2.01562073548625	1.97346453567329	2.58304496588458	1.52149912332208	1.18180098918455	1.30308457859831
75.5	36.5	180.368055555556	2.02015828918923	1.96088471851071	2.46302290330286	1.53256981640474	1.11434848415157	1.27899946904081
75.5	37.5	190.888888888889	2.01307159509373	1.95201246515269	2.46910242941934	1.53774777749595	0.964796807984348	1.25767071119844
75.5	38.5	209.513888888889	1.9733562001967	1.91618064290677	2.41444945404474	1.56491807253684	0.940701541486923	1.24292300685020
75.5	39.5	234.875	2.02732264145443	1.90647052951776	2.38836289557636	1.55022606578794	0.872640671202504	1.25205531080058
75.5	40.5	231.243055555556	1.97747767213044	1.89433874269106	2.39039899108981	1.54236158189207	0.83392719242299	1.22763574158328
75.5	41.5	238	1.97593421081289	1.89415248805297	2.42018759228228	1.53661889369507	0.833400279661094	1.22578291338651
75.5	42.5	291.833333333333	2.03134084262539	1.90042808869307	2.50704794806804	1.54020188476774	0.883806120265509	1.24693517220063
75.5	43.5	305.590277777778	2.02616249228632	1.89486131205324	2.4868907566272	1.54893478713290	0.88284777671073	1.25241935327328
75.5	44.5	286.520833333333	2.01053852209727	1.90407632864386	2.40054387556754	1.52503450067387	0.847048150288195	1.23148242214267
75.5	45.5	287.076388888889	1.95238722604694	1.90303614246604	2.36853770009902	1.52362886247152	0.89659847177433	1.22328422319199
75.5	46.5	277.729166666667	1.96855291444399	1.90137935972654	2.34234536765673	1.54752157769274	0.880491913947229	1.25656408361568
75.5	47.5	259.236111111111	2.04305246295513	1.88130991510708	2.3609271827962	1.56464387615650	0.883131082170577	1.24234540198102
75.5	48.5	245.972222222222	2.058024517099	1.88941657711524	2.33525999535983	1.52602678423995	1.04634701859411	1.19813701615672
75.5	49.5	242.291666666667	2.01674734219114	1.87146908498711	2.33116204362414	1.48742445168438	1.01795238677980	1.10726891570850
75.5	50.5	225.5625	1.98197341763396	1.91678656541764	2.30283975847693	1.49757334101166	0.96774406029550	0.810016689245838
75.5	51.5	174.527777777778	1.99447745708759	2.02645256264835	2.27124428362459	1.54072260688958	0.972657293649064	0.85236023036434
75.5	52.5	154.340277777778	2.05448470281711	2.03360705629864	2.37458841406344	1.56684913194511	0.99784529481401	1.04519838864192
75.5	53.5	160.243055555556	2.17205135464241	2.03237318754558	2.48820767698207	1.63024415590977	1.13393681377750	1.38897982160255
75.5	54.5	152.8125	2.20655310267230	2.03728915713041	2.79174993329793	1.81057683847848	1.36618860318264	1.39676284790086
75.5	55.5	133.972222222222	2.17205408306262	2.2311850208421	2.95402560877918	1.99367897929522	1.39344127386285	1.41804347449297
75.5	66.5	207.576388888889	2.47919214471998	2.50528951968381	2.94985378096862	1.66688987238968	1.46435055698068	1.47582502567068
75.5	67.5	228.4375	2.3936222642835	2.34227136352757	2.90381719822736	1.57820917223672	1.40438440706944	1.47741108507275
75.5	68.5	226.715277777778	2.3841463855161	2.36275245702092	2.85413085561340	1.57604543108792	1.33552625574358	1.51901466123165
75.5	69.5	172.104166666667	2.39276503409380	2.34036609163681	2.86296297263932	1.59058628827364	1.33110312509987	1.44661037457744
75.5	70.5	126.138888888889	2.41862910369394	2.38337208970759	2.95003494297307	1.67411815973682	1.37111002835726	1.49683748371510
75.5	71.5	113.541666666667	2.41478718721482	2.2927222969902	2.97956400661036	1.69466923675345	1.43508378858722	1.49825595027586
75.5	72.5	79.9652777777778	2.41009668244321	2.23551200097534	3.08703473514757	1.81107227313737	1.62941126464064	1.44801631135406
75.5	73.5	58.2013888888889	2.44515834774966	2.21377327025550	3.06591789033196	1.75710880570202	1.52220172212927	1.43519071031621
75.5	74.5	49.0763888888889	2.45239626837732	2.15796132862962	3.08013761948487	1.84156250014095	1.56673067201343	1.4348698429046
75.5	75.5	52.4375	2.41448812166669	2.12049525646136	2.77294739386174	1.68532663191975	1.52654373791670	1.41539081477853
75.5	76.5	45.2847222222222	2.41583193357837	2.11403167198509	2.7519364585634	1.72683350304452	1.48406208226583	1.4228156800867
75.5	77.5	39.6875	2.45854118185936	2.1351015062386	3.09775037438771	1.83177510314358	1.455465294225	1.41909249681831
75.5	78.5	44.1736111111111	2.45343774572271	2.22909591006539	3.26616928539422	1.90956640155245	1.46968616097037	1.4176578048816
75.5	79.5	42.9305555555556	2.4795865414096	2.30858639100626	3.24424889186446	1.92568407231815	1.57174333570474	1.4581427342519
75.5	80.5	43.7569444444444	2.52428509833636	2.19715345906383	3.29097811831292	1.83698353154564	1.66104142712744	1.43794083679192
75.5	81.5	29.3125	2.48327013616113	2.33879389370316	3.41942894209696	1.87104506939586	1.90686983389610	1.47607212544002
75.5	82.5	27.8402777777778	2.51549215730842	2.33801745835984	3.41097760373711	1.79282826788323	1.86473428403249	1.43490172925221
75.5	83.5	47.1597222222222	2.49268170719199	2.29968475185562	3.44665514122147	1.88947068066551	1.80782239019335	1.41652225484823
75.5	84.5	39.8611111111111	2.49319688367145	2.31607909875568	3.49619171865542	1.87898425696914	1.83986119394771	1.54863956854446
75.5	85.5	41.5902777777778	2.53165855442282	2.24896816645445	3.36505852284836	1.82747420484119	1.62126628337023	1.55793169596245
75.5	86.5	35.1805555555556	2.50887557269056	2.34215629741721	3.31858220980788	1.89845518313707	1.61934731222884	1.49414175367673
75.5	115.5	37.0347222222222	2.49842258799147	2.03508351611084	3.29570837435225	1.31744940369963	1.75387698619185	1.42016882227229
75.5	116.5	24.0208333333333	2.49809372210308	2.05229455958543	3.15341474217220	1.33091072435746	1.69234683615232	1.48233577398509
75.5	117.5	26.1180555555556	2.50298352433495	2.09826549767888	3.17286002012291	1.33275016947592	1.68009891585811	1.46356633841706
75.5	118.5	32.3402777777778	2.50155365148842	2.12484941709392	3.17575643025477	1.33511053206895	1.65863167980607	1.46071948210203
75.5	119.5	38.9166666666667	2.48552960448965	2.11166424798340	3.15017671996257	1.32879190291725	1.68658192483702	1.47722339528846
75.5	120.5	47.4722222222222	2.49147199663683	2.11355171355010	3.15072410600303	1.33647211798573	1.69219393362166	1.43782395397544
75.5	121.5	48.3819444444444	2.49094337506305	2.12656336445018	3.16077660090712	1.33502493246026	1.69826527656368	1.43927061187344
75.5	122.5	46.0347222222222	2.45546526061990	2.12750279252489	3.15030003609135	1.33302502879995	1.70374935158725	1.52243350561068
75.5	123.5	42.4097222222222	2.46156454387552	2.13275848909247	3.19564394855863	1.34864615677795	1.54136508599469	1.41472861402369
75.5	124.5	44.0069444444444	2.4729307876931	2.11088658525894	3.16570044446438	1.34594956798884	1.63881320707195	1.43458344049194
75.5	125.5	40.9652777777778	2.47166386318442	2.10526270226464	3.15343426431549	1.34228122565865	1.62856322035722	1.43151098598402
75.5	126.5	39.9722222222222	2.45251241640366	2.10337998361703	3.13204047293769	1.34249682930045	1.611437224329	1.42751316167609
75.5	127.5	40.7222222222222	2.43768582700592	2.07865345564012	3.09965067067765	1.36863575116607	1.45619730732521	1.39783409610817
75.5	128.5	40.9166666666667	2.42717431332521	2.06683125510985	3.02383412838648	1.40892867088433	1.45759453537335	1.46367570827802
75.5	129.5	43.375	2.42941495334717	2.05823048750596	3.17931074418457	1.39214151062206	1.56889885052410	1.48032780501658
75.5	130.5	42.5555555555556	2.44001851407672	2.05594393918393	3.196190207152	1.38739119852907	1.54969480351705	1.3823196163229
75.5	131.5	21.8680555555556	2.46578577372482	2.06266126607174	3.27700766060969	1.34278139599420	1.72836822304423	1.45076793091075
75.5	132.5	19.4583333333333	2.46156324193155	2.04902503709557	3.22540879343194	1.31349595800242	1.56876020455609	1.4724847260877
75.5	133.5	27.1319444444444	2.45879822217727	2.07634256737449	3.23978709009435	1.32360440425781	1.71774187545180	1.47223447002742
75.5	134.5	33.8125	2.46134885197471	2.04984096641731	3.22418141555782	1.31704507245068	1.69850472830319	1.47631802779127
75.5	136.5	17.8194444444444	2.48478550945337	1.97259743238405	3.39997401262696	1.34709735241810	1.87246417322040	1.45480280345049
75.5	145.5	14.7152777777778	2.3857642785193	1.92736543015833	3.28992099391594	1.42487246931749	1.99363810487311	1.46203438522858
75.5	151.5	18.7013888888889	2.37695062897901	1.92005431144508	3.29069045064290	1.47357352947438	2.1076520405665	1.47334477071655
75.5	152.5	18.5	2.38369271851275	1.89303151727651	3.28346650696272	1.48570404788220	2.12007986944043	1.46360069508521
75.5	153.5	24.4305555555556	2.43637948729977	1.90408186817306	3.33970625840799	1.49669855396450	2.21399490683512	1.44163250953345
75.5	154.5	27.2777777777778	2.47225636794232	1.92787809042912	3.36871197334712	1.52022346472985	2.18865225605536	1.44324995638334
75.5	155.5	32.9444444444444	2.46500938616187	1.99988408228889	3.32591225600425	1.53577472706558	2.08580182825729	1.43666507001826
75.5	156.5	37.9305555555556	2.36597802120898	1.99917122338955	3.26537306484717	1.54833841661449	1.91643267148692	1.38593481374373
75.5	157.5	40.5694444444444	2.35286540838898	1.94606756662384	3.09747361685132	1.53549105074599	1.82230571526426	1.33565633299876
75.5	158.5	42.1180555555556	2.33162152827359	1.95661374972217	3.03427397531252	1.53378167039341	1.83338321657074	1.33093954357798
75.5	159.5	43.3611111111111	2.29536755449796	1.92388331796888	2.95571829515162	1.55605565470482	1.72235807355877	1.30513991092800
75.5	160.5	45.5763888888889	2.25269255292772	1.93036563477329	2.55279514902961	1.67330385916413	1.55699509540514	1.29359604988538
75.5	161.5	46.8125	2.25435542210487	1.92451276163482	2.39427661850996	1.75192255169525	1.37368551881533	1.14334684738130
75.5	162.5	47.6597222222222	2.28867190912935	1.89321913923375	2.46421538903696	1.69263264556446	1.50587029945312	0.859250693001734
75.5	163.5	51.8888888888889	2.27133380068332	1.86328614597602	2.38216651373333	1.72396770982748	1.42670865506456	0.869093718413924
75.5	164.5	59.6875	2.29784593744497	1.88405082767429	2.42651043973022	1.75622613144847	1.38959833747933	0.717362776889212
75.5	165.5	65.9791666666667	2.23545155386572	1.89750184482370	2.32620266114545	1.69902288492493	1.44344433429838	0.777003405013923
75.5	166.5	72.4305555555556	2.2503591699089	1.85490380888756	2.29394020182700	1.80600961039394	1.55588237023925	0.767472502624067
75.5	167.5	88.7430555555556	2.22135669529768	1.88121611995356	2.29616573816116	1.68403127245781	1.52818410249153	0.84737656053672
75.5	168.5	99.5416666666667	2.2984125341313	1.88427657732316	3.10099511945149	1.76965669464296	1.65028281248790	0.888531275583727
75.5	169.5	113.277777777778	2.30523967537198	1.91677179890628	3.29004956322263	1.83767098838567	1.71121558837451	0.934153325312967
75.5	170.5	134.868055555556	2.30588956202018	1.94697729593802	3.26906563458334	1.84519050089405	1.73964450594860	1.03430114113798
75.5	171.5	155.868055555556	2.36783522223301	1.92703634055558	3.30035554652844	1.91238841736997	1.82112366553544	1.19899749954004
75.5	172.5	176.701388888889	2.35728348685808	1.90166343280988	3.33837985416316	1.8776001458706	1.79649164019475	1.28575021014303
75.5	173.5	193.277777777778	2.35575619739591	1.89375362411343	3.33403880558034	1.84754086763100	1.79521975259125	1.3376378932451
75.5	174.5	213.708333333333	2.32823757235925	1.87004069779703	2.96325258663343	1.79261425723950	1.78491418388092	1.09490967594064
75.5	175.5	258.458333333333	2.30630814860442	1.86778940570611	2.90743522906965	1.75125262755929	1.71243610951158	1.28642623245076
75.5	176.5	342.486111111111	2.22001053959342	1.81963113221917	2.64116254144117	1.64372953222135	1.65779908538509	1.32838629915976
75.5	177.5	479.701388888889	2.22301667456208	1.86756686555839	2.68194127297462	1.70177783190672	1.64475069453805	1.24462143475169
75.5	178.5	618.541666666667	2.18489744612205	1.90114654772998	2.74766056003722	1.76070551305544	1.7115826001487	1.11905471125136
75.5	179.5	758.5625	2.20792549873952	1.87312311213772	2.76567161521194	1.66501383112240	1.54574812280283	1.36158932546989
74.5	-179.5	145.576388888889	2.1945983468433	2.09681040129993	3.17425875602473	1.84081424889253	1.63382314201375	1.01381398003837
74.5	-178.5	177.145833333333	2.18406986471287	2.05334427931693	2.92779688506185	1.76864008231528	1.55366122506654	1.34864786151746
74.5	-177.5	202.236111111111	2.18949914149318	2.06471014587905	2.93514130066133	1.75903871749555	1.58958754117966	1.40173287053924
74.5	-176.5	211.048611111111	2.1807311595717	2.02663877623455	2.89488074254776	1.73666862925315	1.55983375173927	1.08263043636164
74.5	-175.5	217.069444444444	2.20164349621805	1.89307407941520	2.83023901101348	1.67094548209803	1.50405537557588	1.04885547156504
74.5	-174.5	223.666666666667	2.19819110446136	1.83525263087019	2.81333139520524	1.5583739877683	1.49500993208409	1.02684671541686
74.5	-173.5	236.333333333333	2.1996081698547	1.76668987785062	2.33289847790835	1.5186028952131	1.50020409673049	1.02776266983454
74.5	-172.5	251.555555555556	2.18816746023916	1.76349277695085	2.22644474073994	1.54023624687015	1.44886551043681	1.00004292874512
74.5	-171.5	243.152777777778	2.11872253798436	1.67883306593273	2.26932137389896	1.56250315464576	1.35587447464413	0.896491488137153
74.5	-170.5	219.034722222222	2.12452035901028	1.69440600937978	2.23965340275492	1.5767150833826	1.33437165688098	0.931651267507224
74.5	-169.5	200.243055555556	2.20461927714467	1.79768956184287	2.32391631929203	1.55016540829422	1.44273987196704	0.92311809421731
74.5	-168.5	200.326388888889	2.19444468065382	1.79881864599374	2.37028913871844	1.54273205117413	1.42237182679493	0.920812482331126
74.5	-167.5	281.319444444444	2.18015292924702	1.70754537016756	2.32407566640691	1.53292902479844	1.29002836465452	0.886881059501737
74.5	-166.5	334.534722222222	2.23179655870375	1.68816999469157	2.27174857598681	1.60184586283495	1.32673424986299	0.957925735310518
74.5	-165.5	352.027777777778	2.23513191610215	1.70860457116304	2.20333901332017	1.58362399197696	1.33472956895445	0.931745928968643
74.5	-164.5	447.506944444444	2.20742644802740	1.67054209654630	2.17828765491497	1.58728136746020	1.33722031691485	0.982178680975222
74.5	-163.5	897.111111111111	2.14289135535156	1.67304121782057	2.03674229135143	1.53764336427570	1.22115920552507	0.944934790273816
74.5	-162.5	1348.20833333333	2.12238381616756	1.74718092304678	1.93452136288420	1.50685544868003	1.20534048252354	0.943560279014064
74.5	-161.5	1496.86111111111	2.09077087763920	1.79695426858747	1.93924866021928	1.30906532498683	1.17937974714808	0.88631181512819
74.5	-160.5	1210.54861111111	2.15172547727535	1.83222499447451	1.9757031977295	1.39972369625702	1.19290969198597	0.995685405908547
74.5	-159.5	1229.59722222222	2.12530690590922	1.81860542832907	1.83547277188033	1.36722907802270	1.10465018511527	0.641991817817215
74.5	-158.5	1570.04166666667	2.10685414126629	1.79925173571224	1.68172905707138	1.19177963558408	1.06491194038849	0.445199713489983
74.5	-157.5	2761.21527777778	2.10723561392610	1.70113919819851	1.53390237068618	1.01849362798546	1.11496930252506	0.522673139354601
74.5	-156.5	3720.29166666667	2.02973762702606	1.61552906817207	1.11379798022689	0.871024883494725	1.02194088263167	0.0419302115551625
74.5	-155.5	3762.68055555556	2.05008085232997	1.59513934295684	1.07642103063845	0.851091320342412	1.01148415884875	0.030878786967797
74.5	-154.5	3760.59027777778	2.05411583911799	1.56954025650333	1.03099362452734	0.8308826573516	0.947751957452996	-0.0379715301896313
74.5	-153.5	3764.95833333333	2.00241083502730	1.54124194518557	1.05579500668907	0.906333070152461	0.931270659782638	-0.0705838688133484
74.5	-152.5	3745.09027777778	2.01585462847614	1.59096462000393	1.06804535129649	0.900281155554214	1.04332761754420	0.00346698640725073
74.5	-151.5	3722.42361111111	2.01688194675812	1.53408550600208	0.80730522856535	0.92280149291091	0.98931128066388	-0.0630198651078422
74.5	-150.5	3736.90972222222	2.00609913715246	1.49083004714634	0.848493154524313	0.860001516473623	0.96347573612351	-0.0782269645571785
74.5	-149.5	3733.17361111111	2.01289082300217	1.47820389579306	0.851855216311789	0.89567784915135	1.00061091952610	-0.0650157889305489
74.5	-148.5	3707.66666666667	2.02671077810651	1.39129010931119	1.15080080082268	0.908433977724084	1.02502962578764	-0.103195879662222
74.5	-147.5	3689.74305555556	2.01705824927357	1.39538519784134	1.17911663101042	0.905313101600077	1.02557805569211	-0.117216076302173
74.5	-146.5	3670.48611111111	2.02331672614891	1.39937843418316	0.841340385525759	0.891514401406785	1.03345065160457	-0.0123615139728593
74.5	-145.5	3652.82638888889	2.03485463708611	1.44280609269478	0.867077994587556	0.880870548029505	1.07781678211202	0.0894929487960896
74.5	-144.5	3632.59027777778	1.97207534601205	0.815887284048316	0.685765575432032	0.764205580757923	0.90846816167549	-0.246900583987871
74.5	-143.5	3629.86111111111	2.01654627044825	0.772359978436325	0.708530127355853	0.772435906279755	0.851688900823874	-0.284255163312849
74.5	-142.5	3612.76388888889	2.03279705927397	1.39120877798430	0.779868183717283	0.82930531401149	0.97102574393809	-0.104561781219893
74.5	-141.5	3587.32638888889	2.08017945519579	1.44404678486124	1.09463585334643	0.883437644474113	1.15950000599941	-0.0369725170709907
74.5	-140.5	3553.46527777778	2.05765828163587	1.39845614252096	1.48169020445020	0.904549665959093	1.13614087612732	-0.0935424172764907
74.5	-130.5	2004.61805555556	2.1277934966955	1.56309518117548	1.96304034095923	1.14677823362067	1.27048218643741	0.51300334665917
74.5	-129.5	849.625	2.19049442376667	1.61021001011255	2.51800669686448	1.34310497208515	1.40051304440066	0.7505989952929
74.5	-128.5	374.166666666667	2.26475201330316	1.75460702620860	2.28295227981334	1.31870795552941	1.35520554277805	0.692158630561892
74.5	-127.5	359.513888888889	2.20561252862686	1.64933213969775	2.69167807433981	1.32110598314100	1.35990023087211	1.09889043277377
74.5	-126.5	340.819444444444	2.20529381802513	1.7467668107297	2.80670885636137	1.39506636473372	1.56341385994482	1.15711263611605
74.5	-125.5	300.347222222222	2.26173796104291	1.87417259765535	2.83479031665610	1.41900689162122	1.7577325742729	1.37142097866998
74.5	-114.5	323.354166666667	2.22799813804268	1.74733334511995	2.67772618395451	1.32520853947565	1.44444302638440	0.81285839078463
74.5	-109.5	287.125	2.21748002459245	1.72397233643348	2.72976688491967	1.42287680305886	1.24505459138233	0.975148308405045
74.5	-108.5	290.673611111111	2.24221775247315	1.70467846522478	2.82049090411107	1.49440005746400	1.38363367949483	0.982856440760939
74.5	-107.5	282.652777777778	2.23395836823706	1.69434859185839	2.78095338054710	1.47311509750079	1.31387803051815	0.932074489606163
74.5	-106.5	288.076388888889	2.18752546758525	1.63344591350393	2.25296134285735	1.57540517343007	1.25933797031483	0.916826095500926
74.5	-105.5	311.256944444444	2.20750351303074	1.60958742965853	2.52885039178682	1.56534383180133	1.31632402427546	0.933849478919676
74.5	-104.5	270.881944444444	2.21020310803779	1.6635793846065	2.05939525554042	1.57613734235728	1.24876609454816	0.845085166511699
74.5	-77.5	560.243055555556	2.22335069481773	1.73218646562656	2.98950417186398	1.50576981495370	1.55472756184599	1.34555287758759
74.5	-76.5	593.576388888889	2.17173043873303	1.72845636753474	2.90455972477141	1.51412806204924	1.56330492077577	1.36797440530193
74.5	-75.5	607.666666666667	2.15116766287031	1.72462729115662	2.87728672167979	1.55113110771879	1.52775242761948	1.20320643808377
74.5	-74.5	651.590277777778	2.11029162192541	1.73931408301224	2.78611719574862	1.56868905189985	1.52226022515089	1.17478025695950
74.5	-73.5	754.8125	2.13012110518917	1.72276694175814	2.67474321912721	1.56634189003756	1.49833983791718	1.20743370493420
74.5	-72.5	909.208333333333	2.12185280809111	1.72242562250367	2.6568611212927	1.49403062048435	1.48972234889265	1.45418577337387
74.5	-71.5	1078.82638888889	2.1261235082621	1.68067344815375	2.71476971491855	1.53757218985184	1.46886568020563	1.44924435497814
74.5	-70.5	1307.64583333333	2.10521658272209	1.61818477992656	2.67954436018674	1.47543753938279	1.30001800901556	1.21561032232087
74.5	-69.5	1562.01388888889	2.11041911176099	1.63554983992143	2.51153030569962	1.42293107896615	1.13668225195227	1.33925563625031
74.5	-68.5	1797.84027777778	2.12444568365874	1.57120531429550	2.57176619566569	1.42337568512396	1.23559637259561	1.02432562598642
74.5	-67.5	1907.625	2.12190396136223	1.57608261250453	2.62053646097704	1.36505343279694	1.2228845059278	1.22807498082799
74.5	-66.5	1876.91666666667	2.14526261152926	1.62332550257893	2.65945021008658	1.39650209573752	1.10546628796786	1.22085056214874
74.5	-65.5	1441.24305555556	2.14733852004937	1.68109384934103	2.70427519836711	1.50287841596304	1.09053275845166	1.06726591003394
74.5	-64.5	786.034722222222	2.3269036716841	1.73944455395661	2.89410520263889	1.51284043316361	1.34765895461124	1.53925123640125
74.5	-63.5	431.611111111111	2.27860870568774	1.77639493437239	2.76783413628729	1.44692144356048	1.28890051740018	1.42910397232571
74.5	-62.5	479.6875	2.18612163066402	1.77173612875171	2.74148808943581	1.42507697109374	1.06254349159897	1.34202432601788
74.5	-61.5	649.520833333333	2.23179202271494	1.69135286318119	2.76297129134271	1.49041881355471	1.51756506679929	1.48471083047395
74.5	-60.5	709.784722222222	2.20015878369726	1.74723919700592	2.76829915560504	1.37591100076377	1.21218756637561	1.44803328234489
74.5	-59.5	646.069444444444	2.20795702386352	1.88981558338825	2.73841217272564	1.6481057764042	1.05353204254719	1.44144122118811
74.5	-16.5	284.659722222222	2.20494818013295	1.85964844588264	2.6151101523577	1.7413472087699	1.56037106299863	1.37260882281453
74.5	-15.5	283.993055555556	2.15818618041325	1.89005176787796	2.30331326683193	1.64900966828307	1.40878344160197	1.34072133896403
74.5	-14.5	510.229166666667	2.2026406997922	1.85041730518971	2.61210702691492	1.62458354540898	1.65080208814132	1.36013657800026
74.5	-13.5	1459.20138888889	2.16982954807390	1.79820833281502	2.44379242391279	1.59281874343839	1.62941931184476	1.35053084211567
74.5	-12.5	2300.97916666667	2.19819575534226	1.75541725132092	2.46370751102518	1.60619785669737	1.52403703687180	1.07740679959036
74.5	-11.5	2807.3125	2.4137532363068	1.75045981981021	2.47363678349406	1.56620317906705	1.4371926124277	1.03972101350052
74.5	-10.5	3075.20833333333	2.55055428743529	1.72183373149626	2.4462341866048	1.50856529660801	1.45033394237998	0.72970752348948
74.5	-9.5	3197.70833333333	2.48324291874141	1.69798841086998	2.46128220601331	1.54491885056112	1.42283980285364	0.629923708794689
74.5	-8.5	3260.88888888889	2.44322244593665	1.71281400521950	2.40201690555344	1.37522079367747	1.40722219462864	0.786945039612143
74.5	-7.5	3333.31944444444	2.43238185801367	1.70854526800586	2.40362625892199	1.23889146321071	1.36158374506022	0.658419357811352
74.5	-6.5	3403.02083333333	2.40578844820807	1.72467954925007	2.25028743775187	1.22184601492081	1.33872935691796	0.558079353222562
74.5	-5.5	3498.24305555556	2.34517517929868	1.74645227936582	2.39578423358465	1.46272567901032	1.3856893070876	0.554984751913862
74.5	-4.5	3520.51388888889	2.31211743177899	1.73762228146281	2.31053285296611	1.37271049909423	1.39524454057955	0.744939571084301
74.5	-3.5	3552.38888888889	2.26996485345797	1.70567238511066	2.23739240834512	1.20076735793672	1.36731431812732	0.536681762419125
74.5	-2.5	3582.5	2.19541654632702	1.70034918855094	2.212697161506	1.16318418281837	1.36564165513689	0.53116637025428
74.5	-1.5	3484.39583333333	2.15530353924503	1.69493337935681	2.2088140890207	1.25276025975582	1.38530362136611	0.592914993254683
74.5	-0.5	3497.38888888889	2.09260371271627	1.71361438297907	2.19548813935773	1.41080267444374	1.35795520189788	0.541583128871781
74.5	0.5	3472.84027777778	2.05860723023508	1.68565509389065	2.37393939234685	1.28090843324383	1.28834363888652	0.550610499633255
74.5	1.5	3487.60416666667	2.01835403802093	1.68384853376682	2.15126411644387	1.13903405858423	1.28000391949903	0.522154420885257
74.5	2.5	3374.05555555556	1.95946432777053	1.70534015036071	2.10030605678145	1.13952884796397	1.24217204284459	0.532491666570443
74.5	3.5	3240.72222222222	1.92012401792165	1.71826349842099	2.11895284368948	1.18787082111743	1.24898057704090	0.610885231863642
74.5	4.5	3149.58333333333	1.81121075945162	1.68168364599146	2.02307312214288	1.11237584289512	1.10650304763772	0.61247060378065
74.5	5.5	2933.52777777778	1.82660759225277	1.66933676059625	1.82910665975632	1.16514076520440	0.917342636537769	0.779575235030912
74.5	6.5	2518.35416666667	1.87350511859577	1.6833191997944	2.07352265171516	1.23860037911571	0.994313583125904	0.92323735158966
74.5	7.5	2219.11111111111	1.85932570289679	1.71052543419293	2.25729746949947	1.26168234955732	1.03028327037253	0.957445106079444
74.5	8.5	2788.73611111111	1.79330711033578	1.72932515174265	2.27073519111917	1.24377956476105	1.15761014318129	1.18010929241475
74.5	9.5	2488.59027777778	1.82496269055687	1.73232709112439	2.29006321045696	1.21901227128523	1.1888125186287	0.976875569039545
74.5	10.5	2412.25	1.80865870578472	1.75103551283258	2.27620119186213	1.26878670329916	1.18242330167813	1.19495720448213
74.5	11.5	2324.84722222222	1.80748070316789	1.76641243376513	2.31334475419511	1.30031374719202	1.23920347621726	1.22071556905322
74.5	12.5	2199.66666666667	1.81188298077570	1.73799176897982	2.19491916682144	1.2420201969022	1.16963783343724	1.06852770448105
74.5	13.5	2038.95833333333	1.78383822635164	1.76563461749293	2.18304277213616	1.25516821011060	1.14922635748361	1.20091325416573
74.5	14.5	1762.80555555556	1.75621335756965	1.81091418293433	2.30368276715064	1.42429319952116	1.20880305606787	1.22916901697610
74.5	15.5	1129.11805555556	1.78608760596988	1.89561061902553	2.59964786148504	1.7868421492866	1.35421100978738	1.32896159302975
74.5	16.5	335.347222222222	1.85017140987736	2.13171472432110	2.75150802572551	1.86549474067503	1.46147707243273	1.42255104186193
74.5	17.5	185.125	1.83757323351827	2.14340001486824	2.90371168970348	1.96867425868145	1.27727171186676	1.37118778037945
74.5	18.5	99.2361111111111	1.93471633114085	2.19995434094683	2.90958031572310	2.00002171813071	1.29465334503095	1.42290295238078
74.5	19.5	64.6736111111111	1.93662937001935	2.22807234265525	2.94444874361614	2.03217814510085	1.26615284325406	1.42410971997448
74.5	20.5	109.298611111111	1.8632368035157	2.23397037568445	2.90578094267687	1.99644387080641	1.24571920973033	1.38098439868567
74.5	21.5	162.375	1.85431868562257	2.22555089244839	2.88766098265038	2.04019926228516	1.26497845558674	1.18117617951609
74.5	22.5	182.395833333333	1.80956524820352	2.22409969715994	2.91978372832784	2.00154425225854	1.24861945723454	1.16333912809605
74.5	23.5	235.159722222222	1.79025132687667	2.21478606826407	2.90045679472099	1.97205375496879	1.29278674898015	1.36414325346735
74.5	24.5	284.631944444444	1.76631807178126	2.23114121221069	2.90584596021763	1.98926958210411	1.32599853117585	1.38036487082071
74.5	25.5	325.520833333333	1.80033216617545	2.19276036636368	2.89561897334259	1.99954870386444	1.30636407564616	1.40987744635789
74.5	26.5	355.319444444444	1.78406272116531	2.20638320030772	2.90136851846441	1.94581581920076	1.27998381378854	1.38476920499459
74.5	27.5	370.458333333333	1.77783649417170	2.20026649569013	2.92011633648677	1.94334075405197	1.25863515716487	1.37341189792046
74.5	28.5	372.083333333333	1.75651028712794	2.16073108214501	2.89518326528355	1.98951040873394	1.44030514478747	1.39985692328071
74.5	29.5	368.291666666667	1.83398688817274	2.15955128844553	2.88414331067297	1.95121416763698	1.40385567613025	1.40170222332684
74.5	30.5	332.979166666667	1.84164088875489	2.14724413273846	2.89834734976727	1.89103843716606	1.27253076913888	1.39865259534911
74.5	31.5	262.923611111111	1.84309297097176	2.11540932686679	2.91433608087578	1.85066951325445	1.22364634871635	1.37026680422031
74.5	32.5	218.868055555556	1.85497522533422	2.10523300231496	2.92027563109875	1.88611350477286	1.22936876992394	1.35714785641725
74.5	33.5	246.354166666667	1.87251172636656	2.09193375212384	2.94278192789647	1.91235607178072	1.29507042890889	1.36513959714813
74.5	34.5	258.527777777778	1.87894623422347	2.1036523711218	2.9517992314652	1.92521107057419	1.28214715221564	1.37118568579351
74.5	35.5	249.215277777778	1.94925984602934	2.11845134975270	2.95987074864038	1.97378776538406	1.27748839982093	1.38163792954227
74.5	36.5	226.145833333333	1.99051923330262	2.13354747734905	2.95738462141947	1.98537764790474	1.21163151378701	1.40064835192573
74.5	37.5	197	2.05066248599523	2.10251253041643	2.92623368350467	1.95135299950707	1.03969251310373	1.34343665419968
74.5	38.5	179.826388888889	2.03124101517988	1.98394997427170	2.57266025781143	1.57801521465003	0.990602892569623	1.29322108718323
74.5	39.5	183.756944444444	2.02839954362341	1.95794859803353	2.48588614017939	1.54348193296750	0.880774548200753	1.24864561394073
74.5	40.5	198.680555555556	2.03705804578594	1.96303067962974	2.41116550500908	1.55055630372090	0.84017830107895	1.21823424194526
74.5	41.5	211.972222222222	1.95821485233251	1.91643750952802	2.46147098781062	1.55950933351803	0.805655675740804	1.2127082567951
74.5	42.5	244.868055555556	1.94802399713268	1.93230559227573	2.52360311831111	1.53496485227657	0.94990107537812	1.23451652858894
74.5	43.5	297.590277777778	1.93513236372264	1.94640937835671	2.56078855216991	1.50571801210331	0.986237930749118	1.25573602291563
74.5	44.5	310.652777777778	1.94339655185030	1.94144477232390	2.56987811383293	1.52623224231179	1.02189956545080	1.28960448491143
74.5	45.5	293.506944444444	1.93313094056289	1.93412541052024	2.55474925698133	1.49211884840367	1.09913967628610	1.25949249597232
74.5	46.5	241.722222222222	2.01468140258787	1.93113266630237	2.43258114150434	1.53461699713015	1.05996898142290	1.23091493472250
74.5	47.5	237.458333333333	2.03737307081985	1.92122336243624	2.37469826581091	1.56942646215707	1.01011023063097	1.27964194979144
74.5	48.5	214.701388888889	1.93648343887032	1.90415593378264	2.36831518921819	1.58291220556848	1.0372372198708	1.24966802582139
74.5	49.5	170.076388888889	1.98899579650543	1.95239011326298	2.4528199153271	1.56148723990868	1.06247448630460	1.14278987062748
74.5	50.5	154.180555555556	1.99603860437025	1.9614344498607	2.40409895742216	1.6358445149216	1.20591912415856	1.22008710998357
74.5	51.5	174.409722222222	2.00422883270314	1.9955855520436	2.2976626704973	1.55795243267448	1.05180003489168	1.24700525206625
74.5	52.5	193.388888888889	2.09134245145185	2.00211898506759	2.36105616331948	1.5787141132519	1.05929311620077	1.37492922487376
74.5	53.5	181.791666666667	2.16502088854935	2.00200834988907	2.51148331526701	1.54831248714831	1.10409203155319	1.37137318835125
74.5	64.5	93.0486111111111	2.43026366151632	2.26260752403008	2.88953849487479	1.74074263587405	1.43526855788612	1.52581990004098
74.5	65.5	121.993055555556	2.37066892040229	2.25620633763127	2.92173718530678	1.70371318517659	1.41770689535752	1.50539884627817
74.5	66.5	120.451388888889	2.45159701367648	2.46424201797672	2.99826437101566	1.72565673494154	1.45403209006258	1.50505222375139
74.5	67.5	95.7847222222222	2.49334777657461	2.51284946698522	3.20101685861214	1.74555242485312	1.54535820327101	1.50099295593728
74.5	68.5	78.2847222222222	2.50729777918081	2.58030118182756	3.30793252201471	1.82955996566931	1.52607632189742	1.52173108534828
74.5	69.5	30.9097222222222	2.47345577190634	2.55037919405366	3.38899225182828	1.79424305406949	1.46911477897822	1.5210507782087
74.5	70.5	22.9375	2.47944038323734	2.55384418876080	3.32867602111244	1.83626475056870	1.53958869848568	1.51939165774949
74.5	71.5	22.3472222222222	2.48726548868016	2.45023834903080	3.32864333988815	1.86408453510645	1.59933044468253	1.53450342413798
74.5	72.5	23.4722222222222	2.47490836486316	2.43068282992454	3.33268079543302	1.84645094555403	1.56231914189533	1.5340108960922
74.5	73.5	22.0902777777778	2.46684760374023	2.55338004885404	3.31199529688492	1.85188632616483	1.56686025353480	1.57389119266563
74.5	74.5	23.6875	2.50865340855029	2.50527974592132	3.37581491675971	1.86805493164406	1.64672477845059	1.55248972787064
74.5	75.5	26.9305555555556	2.51178535778527	2.43380827237007	3.39772434948522	1.87667366736075	1.65703278266724	1.57172800870080
74.5	76.5	30.2986111111111	2.49969420044522	2.39564875345166	3.41501776768630	1.87395570415272	1.66220546039679	1.57219049514933
74.5	77.5	32.2430555555556	2.50956247794675	2.38056256297978	3.40153692582054	1.88816846379765	1.64583597003246	1.46120021116053
74.5	78.5	28.9652777777778	2.49782850168585	2.35219082214504	3.51635432976181	1.92136179336256	1.71045119744303	1.44893294718286
74.5	79.5	20.3541666666667	2.51600459696470	2.34142893845390	3.54680879153454	1.91845440633359	1.76007638775359	1.44329871344726
74.5	81.5	35.5763888888889	2.51458069307498	2.31996053961906	3.59198066858005	1.94559534625366	1.78860312787289	1.42171661366364
74.5	82.5	30.0763888888889	2.46772411426222	2.35179311967321	3.50729647895269	1.88269249577981	1.92677420620974	1.46435074614922
74.5	83.5	34.375	2.49660123982435	2.48698054849581	3.54128053047085	1.87078981546663	1.88495069296041	1.48571999591505
74.5	84.5	23.6180555555556	2.49922516507989	2.51151311315774	3.52798302273732	1.79225796845151	1.86599318535106	1.42885085459001
74.5	117.5	15.0416666666667	2.51880548493645	2.0322662277178	3.27740585867325	1.31125111636550	1.70024316661376	1.44493313257941
74.5	118.5	15.8680555555556	2.52175844127095	2.03619561909256	3.27829340615321	1.30839720321328	1.71293975025964	1.44087898917393
74.5	119.5	21.9652777777778	2.50533623131296	2.04051805309837	3.29851784754914	1.32730225453289	1.79689063517653	1.42147911044904
74.5	120.5	18.3055555555556	2.50856004368067	2.05477278350517	3.30844736271245	1.32971363765441	1.70863577855872	1.42239325084764
74.5	121.5	14.8055555555556	2.50787460525548	2.04679536998346	3.29330450065441	1.30521640356515	1.65859945805741	1.42785309349126
74.5	122.5	15.5347222222222	2.50292920957218	2.01418860542873	3.32162806118157	1.30576954716544	1.64532842156224	1.42853455632218
74.5	123.5	19.8819444444444	2.49880056017656	2.00593408798672	3.30573022428924	1.33298201641546	1.71971079632688	1.41268975642312
74.5	124.5	27.0902777777778	2.50158764992389	1.99856591521376	3.31342583942527	1.33085612240597	1.74670820584330	1.40902581855711
74.5	125.5	28.9513888888889	2.48418256029444	2.01977819124670	3.33187725478170	1.33843678053162	1.73996976644411	1.41394527418042
74.5	126.5	29.3958333333333	2.47744241844063	2.02773325221705	3.33377256887304	1.34084186036152	1.75583915114128	1.40745678021990
74.5	127.5	31.8888888888889	2.47312764120179	2.04631944765646	3.32170525045151	1.33796098846960	1.7434969056225	1.39191604412290
74.5	128.5	31.0138888888889	2.47355009667833	1.96149486837585	3.31971376056236	1.34030330967731	1.74346978917691	1.42145015424075
74.5	129.5	25.1180555555556	2.48760060264004	1.96741746871050	3.3531686487694	1.33190851476676	1.77324129960966	1.42222856270120
74.5	130.5	25.8472222222222	2.47541999450879	1.97163323550831	3.32220134174525	1.33165565214750	1.76181301630121	1.42633401865697
74.5	131.5	19.375	2.44398809600641	1.97093317311991	3.29216452406919	1.30130711705687	1.69193893200353	1.45584369713821
74.5	132.5	13.6527777777778	2.50301358282286	2.00662546080294	3.23599987430181	1.30620439589425	1.70497605458368	1.44200060294107
74.5	133.5	12.5277777777778	2.4790356218455	1.99057852452676	3.38241935324158	1.33943020971849	1.86997132050605	1.45739681775882
74.5	134.5	17.3194444444444	2.45515902618647	2.00760233975229	3.38415485509644	1.32962737944724	1.89999680666175	1.45803287072149
74.5	135.5	23.6180555555556	2.46877303523897	2.01177182846829	3.24558411432484	1.29988693276591	1.81277675703709	1.45404232006237
74.5	136.5	22.2291666666667	2.47098086276164	2.00679267669679	3.25069443450007	1.32177705760027	1.83599117520466	1.42728668860345
74.5	144.5	12.5972222222222	2.43062513235190	1.93950826506732	3.22898058677839	1.33102569881292	1.94094668689929	1.44178498450282
74.5	145.5	12.9444444444444	2.43031783254746	1.92445909276131	3.2398821162591	1.32278190216942	1.92796655277376	1.45052082212577
74.5	146.5	12.2013888888889	2.42322296739996	1.9214682127116	3.26443315601971	1.32434576136108	1.89610501853853	1.45248282436484
74.5	151.5	11.5902777777778	2.40468715734547	1.9215202642873	3.25294656986949	1.42609461248683	1.92336026241246	1.44338803627804
74.5	152.5	13.6388888888889	2.43952132930719	1.89028104585876	3.18458457911800	1.39827906222173	1.98542194609750	1.45799740034451
74.5	153.5	17.2708333333333	2.44641479888356	1.90912830357766	3.23070545765072	1.42580233976513	2.07009696508838	1.45454686243079
74.5	154.5	20.2847222222222	2.46263829464087	1.90863153718369	3.34891707290193	1.46228278290831	2.1256343388592	1.45454949230883
74.5	155.5	27.0972222222222	2.44821342603063	1.97411208923776	3.32080078636692	1.49710175738347	2.05492056345833	1.436973911801
74.5	156.5	36.5347222222222	2.39032685937469	2.02862108734004	3.30549603627764	1.50292710107113	1.86158353106812	1.44623635375785
74.5	157.5	38.2708333333333	2.40885375815782	1.99106033108377	3.14724832970037	1.45872219529742	1.75531474144214	1.41960329260617
74.5	158.5	37.5972222222222	2.43525330591311	1.97673321020719	3.07925968558632	1.38624077617512	1.71958193322922	1.43534020106077
74.5	159.5	38.8888888888889	2.42317050698125	1.9538559414301	3.04961580749552	1.39399088256945	1.54098947042551	1.37795030241849
74.5	160.5	40.8611111111111	2.36591550664120	1.95626526457875	2.82052926352015	1.48726250150286	1.47913361967924	1.34505055630177
74.5	161.5	42.8541666666667	2.33329469237794	1.95806333172506	2.62283408607218	1.70244371035643	1.41604756005224	1.31315655902559
74.5	162.5	44.3680555555556	2.37259311330717	1.97648531554024	2.65702131570549	1.66768520798727	1.40810283815589	1.31384070826500
74.5	163.5	45.7430555555556	2.38241727470409	1.97093903026207	2.6829293065115	1.69430568120075	1.4415444542724	1.30922887468647
74.5	164.5	47.2013888888889	2.33025572526308	1.96758218681649	2.69243843809988	1.66658310466826	1.62724779589535	0.99671017216385
74.5	165.5	48.7916666666667	2.27805460047477	1.91383529937079	2.43258313908901	1.72473284345156	1.62036944958571	1.1228827842705
74.5	166.5	51.3680555555556	2.22246085915063	1.92513164069563	2.38443921756189	1.75708915811871	1.53039891178074	1.01588686606756
74.5	167.5	51.6944444444444	2.26667324128578	1.9441816719076	2.36436682700773	1.79938187747084	1.63314834789747	1.04884902712230
74.5	168.5	53.0138888888889	2.24906341134427	1.94098088609676	2.32975976983269	1.75386596545444	1.53670887072645	0.99648825361111
74.5	169.5	54.1388888888889	2.24973679749711	1.95203247104859	2.35630677557735	1.76739258986092	1.69786948236083	0.999971014898954
74.5	170.5	56.0069444444444	2.29190138655010	1.91407338989789	2.62653696330239	1.75844943332791	1.62298675910054	1.01771659570614
74.5	171.5	59.3125	2.29028971506233	1.96714486565883	3.07780884631697	1.82194210148436	1.55901592174415	1.0767394007869
74.5	172.5	62.9861111111111	2.30590691457716	1.97415871459358	3.36011726681751	1.93168741816509	1.71606220501578	1.24906612881882
74.5	173.5	62.4861111111111	2.33706681488777	2.09343646468005	3.43734084679981	1.93445091150244	1.68910546005028	1.28725812069263
74.5	174.5	67.0486111111111	2.33305192251	2.08977559005158	3.42801154816795	1.93714322399031	1.68618062792984	1.2170439933982
74.5	175.5	78.6319444444444	2.32138579837145	2.07809570095008	3.43853587010984	2.00546470209884	1.78661881607820	1.24466090011780
74.5	176.5	92.3888888888889	2.32230084075827	2.14721445476358	3.40444752688304	1.95606228150347	1.69664098592487	1.09601077865111
74.5	177.5	103.409722222222	2.29529405334919	2.18843988718073	3.39215169672887	1.98703948597759	1.82412380607636	1.29985202838421
74.5	178.5	112.229166666667	2.27444238452895	2.21710422884488	3.33122025687721	1.93420384499827	1.79307914799258	1.28257988786561
74.5	179.5	128.645833333333	2.23291862134345	2.15960670329068	3.27270007004553	1.92270568843746	1.69553313621885	1.22899325655161
73.5	-179.5	87.125	2.15510470885070	2.15217533505437	3.26778464675659	1.98608574041256	1.38426289821646	1.21938252284146
73.5	-178.5	95.1111111111111	2.15675274600579	2.15667885261777	3.34117075592352	1.97131728571520	1.37772527591189	1.37806928940481
73.5	-176.5	123.208333333333	2.10175748175652	2.11260270520287	3.27341530699836	1.89193472332785	1.39175669926070	1.07206386122166
73.5	-175.5	150.034722222222	2.11161173416448	1.95774630053314	3.11747142229031	1.86856600559047	1.65054146408041	0.999792689933462
73.5	-174.5	142.118055555556	2.10943091120716	1.88714705151883	3.16907412186654	1.84838227206292	1.63295305255971	0.950820746246739
73.5	-173.5	132.791666666667	2.11846838232074	1.90705938670335	3.1539913286352	1.77501842753107	1.57052954104452	0.903120747593775
73.5	-172.5	132.541666666667	2.11806513487288	1.9197654352986	3.14570595019508	1.78594088232965	1.61063215610854	0.948966386343134
73.5	-171.5	124.048611111111	2.12801351508374	1.93413227645485	3.19002481132901	1.81321400991459	1.60881166826159	0.943153097856087
73.5	-170.5	122.319444444444	2.12132874017115	1.92701367638703	3.13835115358329	1.82904888434498	1.61419020023521	0.941706577734387
73.5	-169.5	125.069444444444	2.16308676081970	1.92275562189760	3.05997941381917	1.75563233369853	1.57706140284042	0.935189793904046
73.5	-168.5	122.159722222222	2.2040996412688	1.95254775157022	3.05277303895961	1.75639411778168	1.63582942010950	0.951242832972906
73.5	-167.5	118.916666666667	2.23181125697470	1.97998111710456	2.80016713480311	1.71361067338436	1.53816597675009	0.914650824113574
73.5	-166.5	97.1388888888889	2.26262883127832	1.96197594403419	3.06536607162769	1.75578765717578	1.56757121467490	0.93825097263328
73.5	-165.5	98.3888888888889	2.26272173105258	1.94463313499799	3.12602757928948	1.79142926987209	1.56869666349633	0.96362177237619
73.5	-164.5	119.847222222222	2.23319631837503	1.93187919151566	2.95876590795719	1.76305412004951	1.49487490870931	0.967239888172911
73.5	-163.5	143.854166666667	2.24293270269147	1.87811023048519	2.82664709821384	1.79874094190929	1.50268993503546	0.954776599361313
73.5	-162.5	177.944444444444	2.22543765948267	1.80481277479025	2.78170211267877	1.55593349470646	1.52252604881550	0.953225890633299
73.5	-161.5	338.375	2.18167900733908	1.79877893806581	2.16784295270912	1.54361185154383	1.42438130380808	0.950445719870188
73.5	-160.5	1076.6875	2.16383589015102	1.89710214058529	2.14221484369153	1.38378775036776	1.41469985651107	1.00584316591805
73.5	-159.5	1771.67361111111	2.18625521476467	1.87301793983818	2.22146532988238	1.20162303285370	1.35933642086807	0.68523570265948
73.5	-158.5	2439.06944444444	2.13278395482282	1.84515247617707	2.37697467257837	1.03588505423054	1.33404872891830	0.618606059702868
73.5	-157.5	2968.36805555556	2.13624892716835	1.81044024493876	1.85814780345453	1.00159914209398	1.14721076861262	0.352729871071417
73.5	-156.5	3342.27083333333	2.0848842698762	1.77212297258131	1.65566965400388	0.891181466913276	1.0292833212813	0.122353410525999
73.5	-155.5	3566.19444444444	2.03783945449632	1.74426918166201	1.25942563193972	0.858326512226169	0.983650274300075	0.0756977191768877
73.5	-154.5	3685.11111111111	2.07721275323491	1.71401733731055	1.37578659043113	0.919133860566277	1.11014748547305	0.114465382639644
73.5	-153.5	3740.06944444444	2.08724037321854	1.68076260207017	1.70058087936838	0.94476824563526	1.22811531415244	0.087988386832388
73.5	-152.5	3746.60416666667	2.08303539853892	1.65917390857611	1.5884114896581	0.962205044521647	1.13482656975356	0.109413880093259
73.5	-151.5	3734.6875	2.05330764259592	1.63606021363734	1.40680375339268	0.931906768767313	1.0557806093479	0.0766611390504572
73.5	-150.5	3720.18055555556	2.04915265057436	1.54029557601983	1.04219437936966	0.898995139115341	1.08831700448936	0.0160987619729849
73.5	-149.5	3708.89583333333	2.07699397215800	1.56543839019132	1.08700485142571	0.965252492610487	1.14006119038460	0.141138857667701
73.5	-148.5	3671.23611111111	2.11967820399367	1.53248705576919	1.44445299966911	1.04011753782576	1.21569710180262	0.188362784819723
73.5	-147.5	3650.32638888889	2.12427406597174	1.57815862288319	1.64597963868468	1.16234446636159	1.36013585982443	0.461201073898136
73.5	-146.5	3616.32638888889	2.17063423796453	1.57486597716499	1.86516643112129	1.16698252232337	1.37255136726977	0.417777299174023
73.5	-145.5	3589.86805555556	2.13604176626407	1.58313529363616	1.73135406163452	1.16361373144100	1.30599315072829	0.473831840512158
73.5	-144.5	3575.59027777778	2.08631558422901	1.59231127659467	1.50624426890376	1.07887835854626	1.20047463352202	0.409592337350464
73.5	-143.5	3545.72222222222	2.08050780367653	1.54544534604390	1.46079648666721	1.08209874587613	1.19591622438481	0.412287694650122
73.5	-142.5	3487.42361111111	2.10956599527298	1.66168121599034	1.15374092782165	1.03636800063902	1.19608530221566	0.406950232907009
73.5	-141.5	3464.17361111111	2.05235501352223	1.56308690091220	0.995175841211133	1.05554941147204	1.18640433465902	0.42482659739177
73.5	-140.5	3413.65277777778	2.06636760150618	1.45083260998216	0.898723430884049	1.03220425084618	1.09367574833977	0.314360258736723
73.5	-139.5	3323.95138888889	2.03995222712606	1.40096890631727	0.83641031181804	0.880373969883808	0.988433498696213	-0.132497809685116
73.5	-138.5	3228.16666666667	2.05494559350705	1.26933188530505	0.877760783870323	1.01435421937347	1.08359080245566	0.15133666773228
73.5	-137.5	3148.15972222222	2.07653872650288	1.26990470833409	0.92414428391059	1.03490182247371	1.11013727445018	0.349179028666851
73.5	-136.5	3090.78472222222	2.09851015916124	1.25012586506517	1.17719563339217	1.07424513058930	1.22420810902576	0.435073178753935
73.5	-135.5	2983.20833333333	2.07502747700476	1.38921427705703	1.18258557765779	1.08828247941146	1.31618006438618	0.43348754565957
73.5	-134.5	2871.83333333333	2.06958414124643	1.40055834707124	1.55198657576403	1.06981584157274	1.10732142659108	0.291111062483841
73.5	-133.5	2768.25	2.14362123572218	1.33491097131851	2.01118770365780	1.21064175730021	1.16621255615863	0.553235287012481
73.5	-132.5	2682.02083333333	2.15384253532183	1.74500974319504	2.44079849818779	1.24556954263057	1.32820224427793	1.12141448326638
73.5	-131.5	2538.09027777778	2.21067192833192	1.55451813013312	2.33700521877094	1.16413032511533	1.26297612558593	0.75969799478937
73.5	-130.5	2077.84027777778	2.17382385617046	1.45300895414386	2.06525489467735	1.29454861912228	1.26433446805049	0.76477566470324
73.5	-129.5	958.618055555556	2.21141260018435	1.53921200664259	2.27656826417425	1.38037350363603	1.4136764285128	1.01410124088078
73.5	-128.5	369.423611111111	2.19100284292789	1.62585098513313	1.91339900452634	1.60689700961746	1.30163713253912	0.999445756998555
73.5	-127.5	196.701388888889	2.18872246256941	1.72240910256521	2.47846139498662	1.4649597835361	1.43799323836814	1.09031898209826
73.5	-126.5	107.201388888889	2.17463965077191	1.84809905512288	2.89724504502549	1.52679026139980	1.52868575447829	1.07197661632237
73.5	-113.5	246.069444444444	2.22025366476623	1.75705222058667	2.70094034039408	1.4167758051464	1.28781999070241	0.877355521452033
73.5	-111.5	245.666666666667	2.24463919687118	1.75710206350760	2.64871126025787	1.47531420283512	1.30112836774258	0.83448169779093
73.5	-110.5	196.305555555556	2.26354087181607	1.81572715905619	2.51541094460679	1.49208957961215	1.29365836181839	0.938570320293415
73.5	-109.5	176.201388888889	2.25651583945389	1.87200695061746	2.46506033019192	1.51360531856305	1.28552138874676	0.939556844806374
73.5	-75.5	867.673611111111	2.17846075121342	1.71206971761183	2.98309395413096	1.56483828599663	1.39840538295427	1.02535406705051
73.5	-74.5	907	2.11874719886232	1.68877140275734	2.82663074156105	1.55330300468797	1.42671577088394	1.10359651015019
73.5	-73.5	885.583333333333	2.09880967039541	1.72831220972271	2.78606884208276	1.53852091602701	1.38792487575013	1.17103808520189
73.5	-72.5	1004.89583333333	2.10195365143598	1.70864776978706	2.77746703733960	1.54432843767095	1.45063924198614	1.4200592624632
73.5	-71.5	1168.73611111111	2.07604796531834	1.67227805415036	2.78850219687028	1.55031039416595	1.46669191588290	1.18630278370653
73.5	-70.5	1470.36111111111	2.17169861752551	1.70551951339785	2.70851905866114	1.52149306728506	1.52041888710580	1.39063258016753
73.5	-69.5	1839.02777777778	2.09575144497333	1.56549177320130	2.60799045279565	1.39754550290852	1.37005388547790	0.988204730040546
73.5	-68.5	2116.02083333333	2.10067914812692	1.59284123180554	2.48398055813161	1.36391294286934	1.35270708552922	0.950978310462498
73.5	-67.5	2268.33333333333	2.11744772347279	1.58921251635445	2.54470026299934	1.32846901016512	1.17041337766628	0.91323552171579
73.5	-66.5	2329.48611111111	2.15723036170292	1.599994873273	2.72352202270258	1.33746461011453	1.15609098543853	1.14599107673957
73.5	-65.5	2255.24305555556	2.17340335629780	1.61778467485612	2.77553939369305	1.34505264722989	1.11757366691317	1.19797862434368
73.5	-64.5	1660.60416666667	2.15596320760129	1.70329776682841	2.77403446293341	1.38629349185355	1.08278639256055	1.21881234607802
73.5	-63.5	966.194444444444	2.19103612148497	1.78067223882618	2.87958470996896	1.35208400334394	1.1069365334121	1.4200579656932
73.5	-62.5	690.298611111111	2.22859698779467	1.83671694150736	2.82842535395415	1.34696969274813	0.99574580535158	1.36469304562988
73.5	-61.5	483.173611111111	2.26452682104076	1.87889706042148	2.78514760535054	1.32886457031828	1.06339518461463	1.45573455225404
73.5	-60.5	410.729166666667	2.30696889152187	1.90448167755500	2.5885639210064	1.62852303460167	1.24028068258825	1.46768951160878
73.5	-59.5	352.951388888889	2.28644346986285	2.01190353136362	2.26756003552942	1.58090574885176	1.18503447659453	1.42479318451628
73.5	-58.5	490.777777777778	2.31697682911497	1.99721942860731	2.60852817632779	1.58924007649679	1.07094925685766	1.4898962857275
73.5	-17.5	260.708333333333	2.20079114824523	1.95205550718510	2.74490771714118	1.83641998488878	1.54563578436147	1.44906870435749
73.5	-16.5	472.604166666667	2.19788324430889	1.89291813638865	2.66893722567633	1.74666080620192	1.61566762205961	1.41030229609109
73.5	-15.5	1408.79861111111	2.12025304313680	1.78295772623109	2.48648329040349	1.60269691728177	1.46525840934296	1.31914741511877
73.5	-14.5	2174.20138888889	2.16195676977603	1.76382501288378	2.47133717384790	1.44954185496455	1.49232000933014	1.28534007037616
73.5	-13.5	2530.34027777778	2.40532766436066	1.76008369882996	2.48728056999883	1.43647034754067	1.57694010576598	1.21647212492012
73.5	-12.5	2706.57638888889	2.36430911103155	1.75892006974267	2.50421997606204	1.54352957170932	1.44774864505172	1.19480843225326
73.5	-11.5	2821.15972222222	2.37321645848653	1.76347272705539	2.50365721184122	1.58732820690262	1.39680335855864	0.932770272227516
73.5	-10.5	2897.94444444444	2.4273179939437	1.73645516470115	2.43673770126538	1.28017332865291	1.41173331704287	0.866917299045305
73.5	-9.5	2791.15972222222	2.4086732806692	1.71500029923737	2.3449961712928	1.23581284589733	1.42358250897220	0.852882763064563
73.5	-8.5	2949.98611111111	2.41711328457377	1.69843736768150	2.21549138899632	1.18372436265879	1.38184172631009	0.603894704070845
73.5	-7.5	3066.57638888889	2.33287279708172	1.72414492631711	2.19934816977646	1.20865926631916	1.35104882540784	0.812097781360944
73.5	-6.5	3112.375	2.25773680320963	1.71677723438407	2.15701558212811	1.20093437597347	1.34817502108953	0.785891701457112
73.5	-5.5	3102.03472222222	2.1513723714459	1.70199520788229	2.14625085265582	1.17895428709377	1.29170953460731	0.565131334592901
73.5	-4.5	3094.28472222222	2.11542237503352	1.70246893321259	2.13086599495055	1.14939258954771	1.19791650560244	0.551022775463465
73.5	-3.5	3024.11111111111	2.07920875142077	1.71423572970636	2.12809917850308	1.16151925303418	1.19165795252741	0.757772787437079
73.5	-2.5	2996.85416666667	1.99883387587949	1.67125232543025	2.02661674435052	1.08096016224307	1.17946030091145	0.278704860449063
73.5	-1.5	2998.63194444444	2.02615914321847	1.67903172587766	2.07843731914743	1.13658549378199	1.15882401523324	0.280095534703148
73.5	-0.5	2916.65972222222	2.05208598107042	1.71285973923474	2.14924516277030	1.25693847458634	1.15611272910343	0.745173498715181
73.5	0.5	2945.875	1.93714167140593	1.69855991867802	2.08884697866803	1.17066815096893	1.15208265101744	0.676779538385356
73.5	1.5	3012.27083333333	1.90938938461214	1.69838830608628	2.10662430637422	1.15797550236548	1.15697896179711	0.506239205119665
73.5	2.5	2929.97222222222	1.85074219173551	1.74767533949443	2.1493650711136	1.25837761413457	1.24066395802540	0.989151940032732
73.5	3.5	2817.0625	1.81927661327089	1.70062519516937	2.13600080459577	1.20901754365944	1.22352845580222	0.836370066791174
73.5	4.5	2666.13194444444	1.77677858546323	1.69532858629641	2.00022883088422	1.2444479042096	1.08157478241654	1.01187042843091
73.5	5.5	2636.39583333333	1.80543744626615	1.72494121794806	2.14069987030948	1.25170550353261	1.07784078929403	1.12667972911834
73.5	6.5	2482.39583333333	1.83414802897838	1.76931949219745	2.16588561026095	1.23448531405054	1.03038395901293	1.14206099314834
73.5	7.5	2382.18055555556	1.82391446235146	1.75477233487051	2.22817800416726	1.23177807762930	1.1614909564929	1.17104776204519
73.5	8.5	2469.70138888889	1.82611388134882	1.74882166674472	2.15215433063947	1.20071036868588	1.16114998471234	1.15897108186562
73.5	9.5	2335.17361111111	1.79299774881732	1.76628869045446	2.29851746381676	1.25019959394502	1.18562212398014	1.20800628600233
73.5	10.5	2187.625	1.80925876685789	1.76137263839740	2.31980451558825	1.23611113366955	1.25385856248855	1.05591045917564
73.5	11.5	1985.44444444444	1.79744228897712	1.79024962054182	2.42836484073168	1.47311358808137	1.29587124914528	1.10330452866963
73.5	12.5	1752.52083333333	1.80233727077810	1.77988768999655	2.44458214307350	1.57634513259014	1.29814070304725	1.15566392573495
73.5	13.5	1452.79861111111	1.76263683414144	1.85549564474573	2.44209612564668	1.62619850420565	1.25332471346124	1.30407921191162
73.5	14.5	1030.18055555556	1.72690795365027	1.88721019498814	2.43385177057937	1.59643370306685	1.30159962008430	1.34658717110930
73.5	15.5	586.416666666667	1.78375990865389	1.98729043574767	2.62199382391060	1.83459504344341	1.39942021377155	1.42382242921113
73.5	16.5	426.8125	1.81019126584977	2.10679601732628	2.74780032188193	1.95142088718494	1.44768277821848	1.45706923300372
73.5	17.5	384.222222222222	1.79945784613875	2.11011966751748	2.81658135822429	2.00646214234183	1.40249419807229	1.45665816322646
73.5	18.5	346.861111111111	1.81577233763332	2.19058183062868	2.84903956598353	2.01402863251013	1.39350058388308	1.44860198199249
73.5	19.5	375.381944444444	1.80200183513339	2.18532339032561	2.84747313942247	2.01231651667450	1.39022478505403	1.43908842841007
73.5	20.5	423.923611111111	1.79550827707466	2.17793174588041	2.81784029373115	2.00918182007718	1.37699873036669	1.40489475057816
73.5	21.5	449.333333333333	1.80526332251363	2.12658189449162	2.80931723261855	1.99429293457365	1.45863986657672	1.38659524682257
73.5	22.5	436.458333333333	1.83681209195056	2.21671045205640	2.82705658515366	2.00353453511564	1.43530059595637	1.18163391677952
73.5	23.5	413.729166666667	1.84200721641591	2.21913910540881	2.83704701744262	2.00373840470879	1.40706350928135	1.20967793307865
73.5	24.5	417.368055555556	1.80468173917048	2.18197277274874	2.84479574882714	2.00188710467873	1.47156275667127	1.39060815431391
73.5	25.5	425.625	1.82031889913454	2.16446463962209	2.82911849263997	1.99912130493025	1.45809851374245	1.40470589562593
73.5	26.5	419.583333333333	1.82349451093969	2.18785028194771	2.84785930269156	2.00275542350844	1.33556318416781	1.40950305927170
73.5	27.5	372.715277777778	1.82611188770690	2.17197089678667	2.85878165023400	1.94394860193043	1.33756911088822	1.37657995277474
73.5	28.5	357.569444444444	1.82399482910368	2.16131229185364	2.89067421945083	1.99812595652978	1.37994971921862	1.40725031422231
73.5	29.5	346.4375	1.80380113722637	2.15589039821022	2.88385227685358	1.99830118589315	1.35765115755476	1.39642456402712
73.5	30.5	330.576388888889	1.81834250928537	2.14616144341604	2.88801910699181	1.96426108413598	1.32965053208957	1.39164767000182
73.5	31.5	307.9375	1.82263378110233	2.13571541431946	2.87136641967116	1.98849710762685	1.30442152090800	1.39314827059094
73.5	32.5	281.631944444444	1.89751869916299	2.13779007047793	2.86554857823501	1.93842423765226	1.31818965857385	1.37333861443954
73.5	33.5	272.833333333333	1.90873989072000	2.12363226872077	2.89443233245419	1.95287360306634	1.33989367358659	1.37098845228192
73.5	34.5	254.138888888889	1.93933592510356	2.12867942193685	2.91145849977511	1.97201041013805	1.37109382058980	1.38667957061265
73.5	35.5	244.513888888889	1.99419352292812	2.12259711265833	2.93257885160499	1.96590612584302	1.30938046234832	1.43037434782268
73.5	36.5	238.527777777778	2.00734686971265	2.14471279794323	2.93975102977079	1.97098753232339	1.27232006828578	1.43171948906445
73.5	37.5	233.236111111111	2.01934265934052	2.15789794087706	2.98126636622757	1.97874029628081	1.16691051897096	1.42546856088534
73.5	38.5	238.611111111111	1.96450078705706	2.13106289679575	2.91336191364330	1.96092086131143	1.11823787677648	1.39040249202087
73.5	39.5	253.833333333333	1.94556683739402	1.98819168782997	2.87481147287696	1.89752639722433	1.07772013779809	1.34722227112737
73.5	40.5	290.652777777778	1.94290028103691	2.03973627016624	2.88987113150071	1.88099628675214	1.05312760605780	1.33209664023497
73.5	41.5	298.256944444444	1.91994654735285	1.99742539868966	2.8865815839228	1.84286167881577	1.03925367913731	1.32290666725973
73.5	42.5	326.472222222222	1.92614456103283	1.99515896406316	2.90308513029861	1.81639359858815	1.06370867270755	1.32772550920800
73.5	43.5	345.395833333333	1.90682729044707	1.98339546966115	2.88823835454122	1.79668836974485	1.14746322700179	1.33034683230396
73.5	44.5	339.520833333333	1.91034168691824	2.00098865593616	2.88210997383871	1.84258878437192	1.15267347833063	1.35069976183461
73.5	45.5	325.284722222222	1.91624642447957	2.04118633449695	2.88353137717663	1.87845720545513	1.17655084234043	1.35155082652724
73.5	46.5	302.923611111111	1.93460220556901	2.06013677101668	2.87415068894128	1.87385516679337	1.14833057253168	1.34498757324578
73.5	47.5	283.444444444444	1.97034981964107	2.05803938173222	2.87409128278558	1.86675161114264	1.17237839881398	1.32943251714975
73.5	48.5	245.270833333333	1.96052111000408	1.95260941031896	2.80887591010923	1.76625543368178	1.28712178673134	1.30725323825663
73.5	49.5	231.576388888889	1.95282000365178	1.95923247665909	2.75755423093631	1.74312873756402	1.30340198977492	1.28893435038308
73.5	50.5	223.833333333333	1.98528629829089	1.93734536634657	2.84245272302196	1.78374397538905	1.42403460263026	1.25401232999384
73.5	51.5	177.277777777778	2.02354243853722	2.00277535636590	2.53368824652311	1.62421819550362	1.36623105520434	1.34594113316669
73.5	52.5	102.534722222222	2.14311574982376	2.0916508314979	2.86309979409652	1.83029563434294	1.33760559241147	1.43126402692036
73.5	60.5	209.916666666667	2.19155738231101	2.07468861306299	2.70630384715807	1.53858059109421	1.29983003596125	1.41896610759773
73.5	61.5	116.1875	2.38841408920781	2.18979196869169	2.79085540595069	1.65887072030386	1.4619263873548	1.51833953268859
73.5	62.5	118.118055555556	2.45475812532399	2.19521089881846	2.96024032307607	1.71196681707953	1.48493908448712	1.52804968609991
73.5	64.5	103.534722222222	2.34420020341721	2.24971467479801	3.04650058770498	1.65999342255822	1.41752844496465	1.46168259517515
73.5	65.5	93.5763888888889	2.40077340798352	2.52633379346390	3.28684335483494	1.81830867646971	1.40677392427100	1.48033820505741
73.5	66.5	55.8680555555556	2.45750367116292	2.57649788289943	3.38554879847625	1.8568291211043	1.47827734420511	1.49021801932422
73.5	67.5	45.8958333333333	2.47677463028312	2.55357097099047	3.33423226984067	1.84580119827131	1.45841222740722	1.48520718851877
73.5	68.5	25.6805555555556	2.46954389286678	2.56848284332985	3.46441849424956	1.83559543426467	1.40182241734665	1.48270019045178
73.5	69.5	14.6666666666667	2.45527113835129	2.53395008666758	3.36835977394237	1.82768926120433	1.52660314624274	1.47728453014686
73.5	74.5	11.1388888888889	2.47257054161628	2.37082664927617	3.50793831657073	1.86932103487172	1.77470168763115	1.44192849928549
73.5	76.5	10.0902777777778	2.46761569440213	2.31108642785379	3.48115520771416	1.85078955216247	1.72961913405011	1.45355919515046
73.5	77.5	15.4305555555556	2.46862591586468	2.32774797660535	3.57295502445681	1.87837042784875	1.72049409075186	1.45635724655399
73.5	122.5	9.0625	2.48910570774714	1.9209355185673	3.35137400758986	1.32353556900403	1.80512350161692	1.41384215162979
73.5	128.5	8.77777777777778	2.46119158193743	1.90759554042861	3.18100303132079	1.29994670240034	1.84449769278832	1.42163587609237
73.5	129.5	11.9513888888889	2.44692647878114	1.91201086994726	3.17243214997793	1.29537939505795	1.78550402973376	1.42435236170619
73.5	130.5	21.0069444444444	2.45544109454179	1.95079928455133	3.25508140523602	1.2858591425059	1.76596908643083	1.42132202848186
73.5	131.5	20.9166666666667	2.47376575137237	1.99380282354427	3.26835923477034	1.29090274802514	1.76637047498259	1.42666227542716
73.5	132.5	15.1111111111111	2.47981224844631	2.00479775983837	3.26744962724343	1.29608633872504	1.70228347334715	1.43606856893309
73.5	133.5	13.1944444444444	2.47999576242453	2.00678749281751	3.39095699637431	1.34261629177636	1.87712072366039	1.47465751908909
73.5	134.5	15.9236111111111	2.46509449862806	1.96600670516268	3.27882373959921	1.30175488819739	1.61315444797759	1.44536403369889
73.5	135.5	21.375	2.47286653738348	2.02074665348076	3.27687988087262	1.30263448049607	1.78181814411409	1.46954661312972
73.5	136.5	19.6666666666667	2.51049805296744	1.99634701406249	3.28018555543071	1.30487700498410	1.80071243258295	1.46059435876486
73.5	144.5	7.45833333333333	2.42784765145085	1.93783627693404	3.22862098961079	1.31001852547531	1.87627584855792	1.43503840374130
73.5	145.5	8.73611111111111	2.43119519352607	1.91822766575603	3.21396887330722	1.31116235281839	1.89148195880843	1.42804590028958
73.5	146.5	11.2777777777778	2.4327253214143	1.93867613466613	3.20454522805851	1.31608650199432	1.90191683662532	1.42981516058448
73.5	147.5	12.6805555555556	2.43236438834022	1.92939568818819	3.19360339968661	1.33535176845934	1.93521461818671	1.43748375883858
73.5	148.5	14.1527777777778	2.42975092759569	1.92175487520566	3.18108860486274	1.34600240364375	1.96298817346922	1.44526579456773
73.5	149.5	14.875	2.43162514912742	1.91852787998939	3.20878611383982	1.34090412808320	2.0102765557738	1.45750185093726
73.5	150.5	14.8055555555556	2.43650267480482	1.90638432000087	3.20877043827491	1.35406167731837	1.99744608295583	1.45585764211460
73.5	151.5	15	2.43921676768025	1.89329664789117	3.22929229652827	1.38024621323816	2.07788974745661	1.44950295607081
73.5	152.5	17.5694444444444	2.49766751628889	1.91206201732607	3.31169039662194	1.37621685187159	1.97806980125118	1.47093674393549
73.5	153.5	24.8541666666667	2.5080783634239	1.88128736042478	3.28860990293783	1.41073542444721	1.90275658491871	1.39396952704892
73.5	154.5	31.8819444444444	2.49165244780066	1.93791981402547	3.29782696273626	1.39789494545981	1.76171247998926	1.39483722181825
73.5	155.5	33.0277777777778	2.48257020722889	2.01679348325156	3.29763379769478	1.37143927506285	1.64971292242563	1.41899702814242
73.5	156.5	26.5625	2.43373296637348	2.02557495634650	3.33310651903339	1.34506345488891	1.81064494176560	1.43350838282205
73.5	157.5	23.1875	2.47028644880727	2.01656254164471	3.3254713212297	1.32368357782840	1.8242217262528	1.46010876816885
73.5	158.5	24.8472222222222	2.48741920876251	1.96717315878633	3.26035424091795	1.32687699472607	1.6141939565803	1.39656016043708
73.5	159.5	26.7569444444444	2.48874281540573	1.94755984069911	3.23537304840229	1.3100619777567	1.59203731050162	1.40712187047943
73.5	160.5	28.5347222222222	2.44409962777139	1.98582252213738	3.23767075985239	1.37467876165600	1.56842655445414	1.45105420237979
73.5	161.5	29.4236111111111	2.47993580145272	2.02773215406265	3.19596480387252	1.30465345002756	1.51265958706419	1.46106076019521
73.5	162.5	31.7708333333333	2.48610114189080	2.10662560220525	3.21748813597206	1.76045193259069	1.52079459153670	1.44291261119041
73.5	163.5	33.3263888888889	2.46488600847996	2.19467200276239	3.24602261767298	1.87566117255711	1.74978261240717	1.43405394436542
73.5	164.5	34.3611111111111	2.40344857818065	2.17031467123970	3.19757102413146	1.94844221337465	1.70842736772375	1.41045566567380
73.5	165.5	35.7291666666667	2.37261631802969	2.14644027314257	3.16525475877653	1.92759680341757	1.73050660968069	1.35753334357034
73.5	166.5	36.625	2.27534975887686	2.08448549480688	3.30743984415058	1.93994227831074	1.83698951461349	1.32321350093683
73.5	167.5	36.7847222222222	2.27849332409858	2.09687662195922	3.34754926253346	1.90161329103581	1.78360741010437	1.06778967340992
73.5	168.5	37.8333333333333	2.27612428006965	2.13578360960981	3.29216801230145	1.88023623078529	1.76390913525040	1.03037993590633
73.5	169.5	39.1944444444444	2.24713034925596	2.23073473127732	3.34923394069882	1.92920662229843	1.77177137267957	1.06541736741034
73.5	170.5	40.25	2.2616142311693	2.17444026386448	3.37994972622341	1.95576258190018	1.82169638274932	1.07470664553197
73.5	171.5	41.5277777777778	2.22961713577526	2.19745416943402	3.32211373532677	1.97799826938742	1.88023578644611	1.11455554692458
73.5	172.5	42.7291666666667	2.21709635936607	2.15286455140648	3.29227953994954	1.94935991018317	1.86263284288353	1.26830478516922
73.5	173.5	43.0833333333333	2.28748645976269	2.24477022089589	3.33554099649923	1.97700551166556	1.81366304458672	1.31732537799170
73.5	174.5	44.2083333333333	2.30139523175537	2.31987651124213	3.35636164501197	2.02312950160349	1.84211491216031	1.42894417438974
73.5	175.5	46.3402777777778	2.23754605990921	2.21117517766052	3.32601092282808	1.97432432995879	1.72498712427429	1.14567691089046
73.5	176.5	49.1041666666667	2.20526260175042	2.12203018397925	3.28714199656364	1.97849434465125	1.57606133766554	1.04703496323626
73.5	177.5	51.6111111111111	2.23345320343323	2.13590649707203	3.34076510047835	1.99973274205571	1.56449840289705	1.10036465722031
73.5	178.5	55.8472222222222	2.19802899995508	2.12592322720401	3.27541653903113	1.96881264153961	1.5327455152041	1.03444621184484
73.5	179.5	75.8888888888889	2.15995310603673	2.13348467873384	3.31592292724825	1.94811681596807	1.50524126281395	1.21210956356288
72.5	-176.5	78.8472222222222	2.15530487592121	2.18237009495960	3.32124582229934	1.99695990658473	1.60156555218410	1.07597406331643
72.5	-175.5	81.2013888888889	2.2030289893008	2.17837351821063	3.33876455763736	1.97086917900576	1.61787180270432	1.24037666620250
72.5	-174.5	65.8541666666667	2.17848376165976	2.16300362864835	3.22138747230307	1.92946451234988	1.57149636846921	1.06807712961571
72.5	-173.5	58.125	2.21366792978438	2.17376434614128	3.32296614328655	1.93904129098363	1.75034079861847	1.24118974919941
72.5	-172.5	65.5208333333333	2.23924121616923	2.21089655278841	3.43058832808535	2.00463336571482	1.75711705325047	1.29631635354397
72.5	-171.5	63.4375	2.32140655644845	2.21260240217000	3.48529796249461	2.05554139535575	1.72636272259138	1.44963064983754
72.5	-170.5	64.0625	2.34663826871167	2.22766884104484	3.49686977476695	2.03363409942638	1.68729294934093	1.46279551791089
72.5	-169.5	67.4722222222222	2.32529292581540	2.21230737329113	3.49082818680822	2.02677020128723	1.63658834344489	1.46547700698074
72.5	-168.5	58.1527777777778	2.32953454801327	2.19708344423601	3.49896415633478	2.06093356159710	1.67469338938894	1.47016206884662
72.5	-167.5	54.3263888888889	2.31529949968204	2.22406171718034	3.44554141821538	2.03485445168325	1.67185463371679	1.4527586278035
72.5	-166.5	52.3194444444444	2.27396865409921	2.38640092941273	3.43095996883587	1.95276345299897	1.66126599200945	1.40828027584719
72.5	-165.5	52.5	2.27478509960564	2.39430996429883	3.38038668292825	1.93389911971557	1.73297708373747	1.41277901974527
72.5	-164.5	53.1805555555556	2.2596803437827	2.3091609889461	3.37078129071547	1.88096506744761	1.65280039975847	1.39639902265659
72.5	-163.5	52.7638888888889	2.24498343014013	2.2940642738094	3.32351419084057	1.87521239726461	1.66471701419309	1.26044701002488
72.5	-162.5	52.8472222222222	2.23453811425503	2.14275793398676	3.36546060029817	1.94724565896980	1.72541666806869	1.25714305815737
72.5	-161.5	47.4375	2.27833363532814	2.15871689121819	3.36220953037547	1.95236166005158	1.72715775749072	1.37304955196907
72.5	-160.5	56.0763888888889	2.26386811351979	2.14345545140568	3.37979723635496	1.90262186150328	1.68415257432803	1.3795713460604
72.5	-159.5	82.8472222222222	2.25332823281023	2.23718181383035	3.36863930510155	1.88155799221752	1.70075825733409	1.35828385594492
72.5	-158.5	221.527777777778	2.26185718740357	2.22340681269901	3.34626326150665	1.70017897032606	1.55225348363135	1.39654839041984
72.5	-157.5	528.013888888889	2.26512781321921	2.06383121682313	2.79548543228218	1.70165297526222	1.63943355676775	1.44765846032668
72.5	-156.5	1241.47916666667	2.23994184426823	2.02040988005111	2.65786897748620	1.20560623079791	1.55840513391732	1.08788312362812
72.5	-155.5	1665.46527777778	2.20003848605915	2.03144963618718	2.61433776628655	1.21225345411061	1.57588879912836	0.9907854453037
72.5	-154.5	2342.05555555556	2.16963650354212	1.97703585572758	2.53796078279225	1.18747281141660	1.46977516190501	0.80056658846106
72.5	-153.5	2771.40277777778	2.13608392707637	1.90076553539187	2.51482699109115	1.15554925687805	1.40861917456864	0.670523749892795
72.5	-152.5	3117.44444444444	2.11471940266610	1.82047559032059	2.39364210821494	1.12535081324431	1.39752415641549	0.215661971103793
72.5	-151.5	3420.23611111111	2.12379142266726	1.79763046920727	2.34784187456219	1.11973034907851	1.39326473204243	0.194251882643384
72.5	-150.5	3555.61805555556	2.12054570611772	1.83253243612262	2.16735603703721	1.04873516899146	1.45354658313785	0.204915786739505
72.5	-149.5	3596.74305555556	2.13092209971465	1.83276806794038	2.30921968027351	1.08064858213977	1.48471388415962	0.20327395411498
72.5	-148.5	3594.15972222222	2.18815991481288	1.84548561962895	2.42374687816911	1.13688535861797	1.44542885524583	0.37691556901229
72.5	-147.5	3592.90972222222	2.20674471995346	1.85090241324550	2.15933781920249	1.07884248986649	1.36508703197978	0.379113946742821
72.5	-146.5	3510.77777777778	2.20707125193863	1.83915517909977	2.05304792055501	1.12755281347521	1.32153418268479	0.423723536753406
72.5	-145.5	3427.125	2.16607086611174	1.80702499759743	2.07964311100790	1.1625115485806	1.42857473989826	0.636560129909882
72.5	-144.5	3364.56944444444	2.17435816041895	1.75913113782317	2.05890893346992	1.18317876545589	1.43700283525747	0.650723449929499
72.5	-143.5	3326.63194444444	2.11937022202991	1.63991342871126	1.94712082928432	1.20197678390337	1.33702959399319	0.632925270832327
72.5	-142.5	3258.03472222222	2.17086458185721	1.74035416512641	2.40218836624621	1.26221868179326	1.43118983438962	0.66555195917453
72.5	-141.5	3154.35416666667	2.13273628069576	1.76625423739343	1.83648562578079	1.22918581341820	1.35843778466999	0.679029558456758
72.5	-140.5	3069.53472222222	2.13085233978939	1.73157886388061	1.66387610071472	1.20114922214575	1.30443869719993	0.519811488991756
72.5	-139.5	2930.52083333333	2.06664688290561	1.59551334636800	1.53872127159393	1.25287438683423	1.23102575000027	0.852552806663233
72.5	-138.5	2729.81944444444	2.09764885293691	1.61269973954602	1.72289382206848	1.22909335617474	1.23945712134263	0.82338048467247
72.5	-137.5	2567.97916666667	2.15758938311417	1.64870281951127	2.54062366798101	1.22801802951548	1.45854191594736	0.928266633051608
72.5	-136.5	2528.02083333333	2.10528753710545	1.60682771501629	1.92994165127149	1.18787196649285	1.35597802519378	0.805832481895562
72.5	-135.5	2457.02083333333	2.14433408737801	1.56540167978167	1.62207546270289	1.19463482836193	1.26995372710671	0.890126428380159
72.5	-134.5	2294.61805555556	2.16841190448898	1.59387257472271	1.89634463247162	1.25681563663841	1.35073414067712	1.0964707698413
72.5	-133.5	2110.94444444444	2.18591461444234	1.63695600410460	2.12322612575345	1.24077398874211	1.42237341489710	1.11135215025268
72.5	-132.5	1912.08333333333	2.16371102013248	1.67570055215561	2.54524589816789	1.24846403315534	1.46079926401894	1.17164927847425
72.5	-131.5	1663.35416666667	2.19664999556348	1.68896365150616	2.18451097789657	1.34117889719970	1.45585760514416	1.13342084822405
72.5	-130.5	1238.57638888889	2.12736211939585	1.59408012667762	2.02964652423654	1.51933531085736	1.36476058642392	1.07669228830602
72.5	-70.5	1592.96527777778	2.06676976175205	1.69058171170027	2.53533627646483	1.45158091958969	1.42706494671318	1.31049174311885
72.5	-69.5	1902.71527777778	2.07912004262384	1.55914063155297	2.45931446206195	1.33317958817821	1.31344863780086	1.01346345465058
72.5	-68.5	2163.25694444444	2.10633376343640	1.56567443158440	2.29881506146041	1.27303466846371	1.12387135390059	0.902224286923081
72.5	-67.5	2317.36805555556	2.10621446517055	1.5407104218701	2.55430244840251	1.28934997583060	1.11601611691718	0.902634270480363
72.5	-66.5	2341.77777777778	2.12440273612856	1.49924243558167	2.54835840254966	1.24032138623735	1.07344887180878	0.657982303510907
72.5	-65.5	2330.90277777778	2.10201836217509	1.48868589476155	2.56063777552262	1.25789717780410	1.04134111752534	0.654204328471079
72.5	-64.5	2271.45833333333	2.11814036855070	1.52603117793683	2.55927690003106	1.23894660659433	0.961808119204032	0.683671035578358
72.5	-63.5	2165.24305555556	2.11833290048403	1.53814918364386	2.55197703107919	1.19964839500489	0.943114012941037	0.800344754083444
72.5	-62.5	1892.28472222222	2.13346071338987	1.66306004500812	2.70079525595976	1.33646547283687	1.02703828768556	0.998727777997017
72.5	-61.5	1101.14583333333	2.08949889479525	1.74755420563304	2.57171790035829	1.37387847549744	1.05541900520579	1.28280319591643
72.5	-60.5	663.555555555556	2.1993406992343	1.76173013635534	2.16793195218527	1.55359995779745	1.07105331522718	1.50708817830356
72.5	-59.5	426.951388888889	2.22113578443091	1.86433202716384	2.19990678145030	1.54493805119625	1.12668416432030	1.38041685033000
72.5	-58.5	265.784722222222	2.22899614933492	2.04263097787175	2.37260122659107	1.61317648445868	1.05665229483997	1.44486577580909
72.5	-57.5	226.138888888889	2.25453463762497	2.11613281422603	2.81413857692223	1.71222135513480	1.18124353468987	1.46446595350901
72.5	-21.5	199.430555555556	2.24980498695197	2.13148961980280	2.84739057332261	1.9578113854205	1.67025282380775	1.48272846070012
72.5	-20.5	251.055555555556	2.13349630803565	1.97820266455442	2.78532895592547	1.76569709261101	1.42526431870255	1.35132614807053
72.5	-19.5	239.444444444444	2.18416494878160	1.99287551950993	2.80754064585039	1.78573062262429	1.32035440236323	1.43533464414100
72.5	-18.5	295.715277777778	2.24876676474032	1.98567872377427	2.82381616745048	1.90914723972373	1.46309295934486	1.45249289606874
72.5	-17.5	660.604166666667	2.12993031947274	1.85151012949628	2.68447730383261	1.81264524517060	1.57426132509852	1.45296982448139
72.5	-16.5	1256.79166666667	2.13535370411765	1.80565764865085	2.57059380655285	1.69935035909620	1.53875347946930	1.39626067297425
72.5	-15.5	1779.96527777778	2.22764759710806	1.79873764506772	2.57689803129773	1.7359443882186	1.49524406814450	1.34931345807798
72.5	-14.5	1923.02083333333	2.25830668355558	1.7885692947078	2.54053487284961	1.69883404038025	1.49827165149632	1.15253006419596
72.5	-13.5	2077.55555555556	2.33446805094026	1.73517996265077	2.50764557579992	1.50720960099822	1.50105164730931	1.11128602686932
72.5	-12.5	2186.74305555556	2.3253721640146	1.74063806087327	2.48311554837987	1.38806613118491	1.50106065538294	1.09441395652743
72.5	-11.5	2204.4375	2.21490811100509	1.76030278008062	2.41854730530204	1.29568768204913	1.48680119564831	1.07839711399440
72.5	-10.5	2325.47222222222	2.16830684248421	1.74030591715877	2.36495293638183	1.26795947511824	1.50875487469832	0.869908777626942
72.5	-9.5	2356.73611111111	2.15048017928951	1.72812544142355	2.32152079662395	1.24445149100156	1.45741246841511	0.865045811968022
72.5	-8.5	2463.01388888889	2.13787368360340	1.74594638251743	2.30889394414330	1.22530233520398	1.40888366574285	0.833264433183805
72.5	-7.5	2532.84722222222	2.06278069640777	1.73003783113492	2.27791676367866	1.24489381838938	1.40504347895751	0.934477149436597
72.5	-6.5	2610.875	2.02820932740902	1.71744786826209	2.27898329795282	1.25732284451909	1.25131709341674	1.00966494267018
72.5	-5.5	2616.41666666667	2.04562787929484	1.73129493963206	2.2442754392774	1.18538890663602	1.23291394760035	0.79099916638223
72.5	-4.5	2686.20138888889	2.07698476208061	1.71429056775350	2.23131210318513	1.22379684365054	1.19758517364512	0.793449867254083
72.5	-3.5	2685.97222222222	1.99800315069135	1.70835984402432	2.16135762858853	1.19413945215267	1.21051603232168	0.777538663831226
72.5	-2.5	2611.63888888889	1.85986557043970	1.68979829067915	2.09909761362038	1.18642041538834	1.24080001383403	0.785675558407726
72.5	-1.5	2521.9375	1.87962473955521	1.69871449451585	2.06206783487632	1.21726326030841	1.19125502705391	0.770482338790013
72.5	-0.5	2429.6875	1.8339794026772	1.75558625512567	2.06554963278079	1.22690565312184	1.23302491880238	0.786715894024526
72.5	0.5	2410.27777777778	1.77185739259889	1.73214827230006	2.08621349804241	1.26472643446414	1.29764849634088	1.02598201483788
72.5	1.5	2381.48611111111	1.72003603720559	1.77235543962276	2.07163556623488	1.39292204739149	1.36556422155753	1.10971475705493
72.5	2.5	2328.93055555556	1.70569842962097	1.77096932523465	2.11308309543110	1.34489554902505	1.12967426973593	1.03785231880185
72.5	3.5	2490.95138888889	1.75258584214270	1.72879200969616	2.05656251230882	1.20275246962807	1.02089744603421	1.01833850394694
72.5	4.5	2536.30555555556	1.81606052425922	1.73860245420349	2.08172161150976	1.2311390597081	0.998420553729603	0.978155331325762
72.5	5.5	2562.09027777778	1.77767948845476	1.73621067382489	2.01516448509167	1.24985115938076	1.01660994793058	1.02686319072312
72.5	6.5	2548.19444444444	1.80152404501129	1.73668951634376	2.09925670046707	1.20439893521913	1.13181608972754	0.83649725739705
72.5	7.5	2566.24305555556	1.79187236103702	1.74212629504264	2.14533859881316	1.20195695435802	1.16151727482554	1.13736890092083
72.5	8.5	2458.16666666667	1.7934162885438	1.74917812815620	2.21385339241679	1.20820511708216	1.14468885026346	1.18050088485420
72.5	9.5	2309.02083333333	1.78705708131391	1.75268902427139	2.24383316874915	1.28533339641097	1.20384030105571	1.21978906577685
72.5	10.5	2129.36111111111	1.78317075120148	1.78251133857102	2.340517329628	1.25946489433501	1.26126629595674	1.00012543932885
72.5	11.5	1925.29861111111	1.80353958401553	1.82211814111294	2.44644922839889	1.51839084218766	1.29542606885437	1.04407090071600
72.5	12.5	1668.51388888889	1.76213609120943	1.82387440044017	2.47429129073731	1.67542031651075	1.25249932893999	1.13041532448174
72.5	13.5	1334.13888888889	1.78306125296756	1.84697944262204	2.53349923300093	1.74059124282882	1.27468894854054	1.29901641647861
72.5	14.5	946.486111111111	1.67791104366836	1.90093997452680	2.61535155442987	1.7817021642496	1.36244879433900	1.40198253323931
72.5	15.5	555.159722222222	1.73796682531426	1.94942862097263	2.69765194670479	1.81643818476652	1.43067814024092	1.43819975036165
72.5	16.5	408.125	1.78958364226717	2.08112945624162	2.72073930065541	1.87392002584268	1.63497698136937	1.44495691887548
72.5	17.5	368.173611111111	1.84312747329091	2.05386381775111	2.71133157439210	1.83515846816963	1.35200545710982	1.43644895938615
72.5	18.5	362.625	1.84302414591020	2.05250021718576	2.75999088066325	1.80774882210854	1.27283646296353	1.389732214685
72.5	19.5	364.604166666667	1.81975684558171	2.06979719533296	2.78829216436735	1.85492769244464	1.28454525800562	1.39782263494391
72.5	20.5	372.194444444444	1.78024672575583	2.08134445164272	2.77538397269767	1.90783926035106	1.32629468163704	1.39416609508441
72.5	21.5	365.680555555556	1.80059949602692	2.23104322565629	2.81404340797768	2.0461079396049	1.3292153232465	1.41463877681030
72.5	22.5	356.486111111111	1.82638667006509	2.26686048265211	2.84423331373015	2.04078495661521	1.37777385804892	1.42733256793069
72.5	23.5	322.048611111111	1.83377190617943	2.21507213689307	2.84422060601233	2.04766685825973	1.36999670098717	1.44175220631823
72.5	24.5	307.770833333333	1.89824649180189	2.21074295474984	2.82147681480984	2.02134053442769	1.31867708006598	1.43653166704505
72.5	25.5	287.145833333333	1.90388717202901	2.19666132316999	2.78976179679852	1.97354956771435	1.29230480432289	1.21434708449309
72.5	27.5	274.659722222222	1.92723866371374	2.23436802659609	2.84876244941566	1.97293834823382	1.29235001560166	1.38655542968601
72.5	28.5	293.090277777778	1.94157218541423	2.21292733752975	2.87035147348236	1.98275528350766	1.26432326737609	1.37781790625923
72.5	29.5	283.104166666667	1.92277871548067	2.20894898556255	2.88615761955041	1.96088173793214	1.17689914590108	1.37704655549001
72.5	30.5	288.013888888889	1.90948276301497	2.19664528307061	2.84429209870586	1.94869445102914	1.18947945577002	1.37538642465276
72.5	31.5	276.659722222222	1.87707034703211	2.17409859384201	2.86511067746329	1.94772926547402	1.20564869265033	1.36886725757644
72.5	32.5	268.236111111111	1.93323937611915	2.14975277767156	2.88535515989363	1.95042816781539	1.22173129489589	1.37066962202969
72.5	33.5	261.180555555556	1.95589951716814	2.1503297725777	2.89752138723585	1.95898998769054	1.26628525885921	1.37525515880304
72.5	34.5	249.458333333333	1.92424315081461	2.07993772186097	2.90945308233225	1.93245074033395	1.29751346156821	1.42597106277073
72.5	35.5	231.444444444444	1.98936974596306	2.09406255392556	2.94379615100822	1.93725556911831	1.24021240795114	1.42757047425110
72.5	36.5	228.118055555556	1.98892763080114	2.09752361573392	2.96478423261128	1.93885509574760	1.21088886247800	1.42820643690840
72.5	37.5	241.770833333333	1.92366906735597	2.14305624461634	2.95697449665243	1.96866652501379	1.23002084789026	1.38984402877953
72.5	38.5	270.819444444444	1.8662510704795	2.11055793043107	2.91931364243543	1.90581429373844	1.09020666702795	1.37589281480867
72.5	39.5	309.326388888889	1.90515836275056	2.10981977417094	2.92365493681337	1.89973119748754	1.10816930466239	1.37725718260449
72.5	40.5	336.048611111111	1.92557420075391	2.15869506819373	2.91443467180678	1.96681739851005	1.12227711902187	1.41612122817273
72.5	41.5	319.756944444444	1.91481055684166	2.14805733763703	2.89976183700485	1.98117331784660	1.19787350939408	1.39424101056527
72.5	42.5	282.986111111111	1.97279758122997	2.16598860432735	2.94390114087876	1.93675435177495	1.16346438137565	1.37866017811134
72.5	43.5	272.034722222222	1.98205065849288	2.16470285844566	2.94385194534338	1.94347348801513	1.17483091031729	1.41226872865481
72.5	44.5	281.9375	2.02680176533169	2.16344471094789	2.95016767318887	1.94657312610484	1.19701995769090	1.40971632670672
72.5	45.5	282	2.02445415725811	2.16153738388337	2.93289233074366	1.95292266641285	1.22973970974412	1.40584788617342
72.5	46.5	262.868055555556	2.02008494893082	2.16440967290311	2.93752603025708	1.97886142354604	1.25767465482325	1.40242315797948
72.5	47.5	236.6875	1.93966201023989	2.17248527657201	2.90509903052508	1.99730017971663	1.38566177586101	1.40149651963308
72.5	48.5	193.236111111111	2.00794323424942	2.15599333016601	2.927872438577	1.97877611705287	1.27199342454598	1.39309287371006
72.5	49.5	155.444444444444	2.06068714930535	2.00529702693836	2.88844952064114	1.8581396268319	1.24752857157275	1.29949439922221
72.5	50.5	141.173611111111	2.10663811942667	2.07771632576759	2.90024998924271	1.75635310117540	1.20949381630234	1.28865057124790
72.5	51.5	77.4652777777778	2.16658146971552	2.15408455024741	2.92615316691029	1.93216416352414	1.40423095276523	1.46300925480119
72.5	60.5	119.756944444444	2.27233725220416	2.20827593179661	2.51428336497952	1.55859138962218	1.23726812127882	1.39499573515573
72.5	61.5	104.465277777778	2.2976686449702	2.19884409117776	2.67873458805411	1.55122155021792	1.35751121762311	1.47544109452743
72.5	62.5	96.2083333333333	2.42022171559766	2.23911748320059	3.2170767354349	1.70099203648391	1.44328603587993	1.47578328304057
72.5	63.5	82.4861111111111	2.44023540936737	2.26141783726157	3.36042315559547	1.8221050107003	1.54244560520381	1.49205834874050
72.5	64.5	77.6319444444444	2.46135290740796	2.36109416700825	3.28646999437842	1.84211934106083	1.55807187895150	1.48333313333487
72.5	65.5	94.375	2.44579804346746	2.61807221180338	3.38090595514245	1.83589886484640	1.45793967996596	1.61859338535096
72.5	66.5	103.25	2.46416108647425	2.60604975418917	3.45721297751328	1.79626982060670	1.44879402317264	1.50809541714161
72.5	67.5	65.6875	2.48201423113473	2.58651617367337	3.61774152490577	1.84823041830020	1.53967510619910	1.61431105810919
72.5	130.5	14.9375	2.46938372444537	1.88570088131804	3.20790312374639	1.29616094033802	1.71251158608865	1.40703284778379
72.5	131.5	19.9305555555556	2.46472383432753	1.94680781150285	3.26114317534037	1.29848929813368	1.71968330813799	1.39549277794563
72.5	132.5	17.8819444444444	2.46926215919753	1.94111137735874	3.27655806882063	1.29313596018474	1.66384579173183	1.41200898821716
72.5	133.5	18.1736111111111	2.48111298498524	1.94009973991836	3.28960570377642	1.30413628867030	1.64729207619917	1.41452733647988
72.5	134.5	18.0833333333333	2.50455684112934	1.93806502926470	3.29107543858062	1.29644887782509	1.6387760505428	1.41483714909296
72.5	135.5	17.9166666666667	2.51439162348260	1.93283961011210	3.28944331452058	1.29349651607003	1.63751370287782	1.40838958476965
72.5	136.5	18.1736111111111	2.49973092659069	1.91933238597685	3.27144052978727	1.29123808608811	1.68148834464234	1.41611295238730
72.5	137.5	20.3125	2.49852356252841	1.88812435515442	3.26290458251895	1.29488103385721	1.76990437329628	1.39974509768596
72.5	138.5	15.1458333333333	2.46640711895751	1.85953467345619	3.211351830129	1.30123690290084	1.85927876164685	1.39876897126611
72.5	150.5	12.1736111111111	2.41478922430049	1.94551299533556	3.22382594945230	1.3299455762528	1.91442925424686	1.42595490541398
72.5	151.5	14.7361111111111	2.41871436814144	1.92164050889191	3.18683054214409	1.33207755401646	1.99854841191903	1.44464084771171
72.5	152.5	17.2083333333333	2.41332901826303	1.88880884750466	3.21066222483511	1.34087443709304	1.97679859288697	1.43022283480583
72.5	153.5	22.5138888888889	2.45289674356270	1.89631446387263	3.27830183572211	1.36690073133564	2.08791135774419	1.44078661709008
72.5	154.5	24.4513888888889	2.47044621753332	1.91704740754459	3.3315706421126	1.36395970276677	2.05642209341069	1.45466435613975
72.5	155.5	22.2430555555556	2.45837865586996	1.91190272743950	3.35836829345220	1.35277007788751	1.83731600837282	1.46062951954475
72.5	156.5	20.875	2.47004389760614	1.90968985585622	3.35105314284371	1.34529479332489	1.85345902774938	1.46514475079174
72.5	157.5	21.6944444444444	2.47941407834471	1.90275381916285	3.31823421778572	1.34958837534808	1.85286344512734	1.47511798302162
72.5	158.5	21.9166666666667	2.53001011928768	1.97793480644343	3.30127743362622	1.69286546501435	1.85092753928739	1.46724170893775
72.5	159.5	23.0902777777778	2.52773864591249	1.98486083585129	3.34906939375252	1.78228131012765	1.76895823221777	1.45431816205749
72.5	160.5	22.5833333333333	2.52246129815117	1.99910875372263	3.31147380307593	1.37393018259911	1.67017811194901	1.42969556450865
72.5	161.5	21.9652777777778	2.52956583799794	2.15386201313554	3.3215362935821	1.7369935096795	1.64139908635203	1.43682222829495
72.5	162.5	23.8125	2.5184429869125	2.234898422792	3.32606812920034	1.81036062211494	1.66126853960459	1.44353501241915
72.5	163.5	25.3402777777778	2.49074971145237	2.19995780257406	3.31626991365597	1.96187331975481	1.88595898714490	1.46152514119897
72.5	164.5	26.0972222222222	2.50339822083111	2.25764911335096	3.29232485641487	1.96346635895419	1.82943143056575	1.44937537980382
72.5	165.5	27.0138888888889	2.43263574772729	2.30532385339036	3.24155222487622	1.98041367641405	1.81582613159137	1.44646558658202
72.5	166.5	28.2222222222222	2.41225332499629	2.29813359670045	3.49788643737469	2.00403843780454	1.83746229532716	1.43729531133330
72.5	167.5	29.1527777777778	2.27703490658858	2.32149694407980	3.40276834402194	1.94641687705998	1.88856259512417	1.41419434928395
72.5	168.5	30.1388888888889	2.24167991258401	2.32456524608626	3.36423693310341	1.92450393046789	1.82995587711051	1.40822331324711
72.5	169.5	30.9375	2.21386563509736	2.27382863999806	3.38144937716873	1.89829605753751	1.84188392939495	1.28316338165968
72.5	170.5	33.3958333333333	2.26601740743129	2.27235514140803	3.39573057022111	1.82218594672185	1.80895973701771	1.10434964737499
72.5	171.5	38.0833333333333	2.16670428457344	2.27451969298621	3.40532173453218	1.90210424416738	1.79912471884108	1.25243537391625
72.5	172.5	42.1111111111111	2.15732802801748	2.27143779860335	3.34200074259257	1.91020898150630	1.81250535266150	1.26780507573124
72.5	173.5	39.7569444444444	2.22146966764635	2.25355591230615	3.23722885197253	1.92481991752112	1.76118884548328	1.30250933867731
72.5	174.5	40.1736111111111	2.21771259383007	2.32285665402737	3.21697993051297	1.93677119063794	1.56524456989728	1.30138624307116
72.5	175.5	42.3055555555556	2.21191829411966	2.37175850237777	3.33110572164582	1.95148044513748	1.50887911295352	1.424281379418
72.5	176.5	45.3194444444444	2.24484379143407	2.40245496927652	3.36783380075745	2.05615069624780	1.56555915509107	1.46260279804759
72.5	177.5	46.2222222222222	2.20948763628537	2.39211879852573	3.43461793773462	2.0905469309473	1.50973945813045	1.45022573675000
72.5	178.5	46.5	2.18875112523704	2.38414763274109	3.49177313471216	2.00802516722373	1.43320877212527	1.39568298424583
72.5	179.5	48.6041666666667	2.18174266343775	2.40057477487041	3.49097737554088	1.99297668141809	1.42866706760599	1.40739689528031
71.5	-176.5	36.4236111111111	2.37571205470767	2.28034692876176	3.43665282754597	2.05432007759628	1.86817963722601	1.46129329962300
71.5	-175.5	54.5069444444444	2.24622544225849	2.30021498530864	3.38873559899266	2.07878292282161	1.71282047565722	1.45015841202011
71.5	-174.5	62.6041666666667	2.26952373873835	2.19404792938382	3.37918942987187	1.95315097979135	1.40438343826791	1.40695155091515
71.5	-173.5	48.3472222222222	2.26509693479996	2.36242547366531	3.37990366956375	1.98525114169785	1.33473881313099	1.41389802286835
71.5	-172.5	50.375	2.26578117696623	2.36956092684159	3.38516889874098	1.96965776942209	1.24928927037885	1.42513127956730
71.5	-171.5	51.6458333333333	2.26407824253498	2.32787978786617	3.39757120670488	1.93354080969409	1.28023514977331	1.42573662757685
71.5	-170.5	51.5069444444444	2.29566678327716	2.31331972909507	3.46105638961761	1.99150376993820	1.40433254529068	1.46902962588074
71.5	-169.5	49.7152777777778	2.35373713681644	2.27812014559663	3.50111939040865	2.10839778638781	1.68271864477735	1.53898797392353
71.5	-168.5	48.1319444444444	2.28722870287231	2.24742596062897	3.49656271693221	2.11083659466446	1.72619613070111	1.53609579593256
71.5	-167.5	47.4375	2.22164319074825	2.32694953887629	3.40062096718855	2.05087311431056	1.74337656677521	1.49513520814086
71.5	-166.5	44.0833333333333	2.23380680557471	2.42681797802432	3.4294555090009	2.01444513479852	1.60524061857040	1.50059090054053
71.5	-165.5	40.8194444444444	2.25985259806989	2.40629931637184	3.50691346322509	2.00644637800860	1.61535030075308	1.51296033979866
71.5	-164.5	41.0972222222222	2.26344229320105	2.41807899580296	3.54359316869381	2.05435133200706	1.65925472096144	1.45491598037438
71.5	-163.5	42.7430555555556	2.2755566620176	2.41063947995838	3.57096577277168	2.07002928440751	1.78825318089797	1.45257324283257
71.5	-162.5	43.5208333333333	2.35751892691065	2.46056776845660	3.58679802134027	2.06672491945084	1.92901615099954	1.57336149774416
71.5	-161.5	45.6111111111111	2.43451171901637	2.46975708159986	3.56466424416611	2.0412509993392	2.16976726785773	1.57098594948631
71.5	-160.5	48.9513888888889	2.48795906466694	2.26480968546133	3.54742914559114	2.06873404631196	2.18087442358973	1.52991637696347
71.5	-159.5	56.4166666666667	2.40382620033908	2.39355838058353	3.57137818577276	2.14428433816976	1.99573363739369	1.52016825398472
71.5	-157.5	67.7083333333333	2.48695525062289	2.28367014892195	3.66641838179789	2.04692254089368	2.00901713902115	1.54445534160166
71.5	-154.5	103.215277777778	2.40156536734928	1.98729531708459	3.39051376566846	1.31584402451014	1.65794436900421	1.47115564470444
71.5	-153.5	182.361111111111	2.36646836014472	2.03926721480621	3.1501806086815	1.29972811542389	1.90069590254691	1.46836839136242
71.5	-152.5	524.548611111111	2.33865116111852	2.01670729960828	3.35263901619852	1.28928936418932	1.86790234340248	1.47858475508535
71.5	-150.5	1480.36111111111	2.23029066885230	1.91597117359723	2.69764276695873	1.20622760944563	1.68905722850964	1.00306731597001
71.5	-149.5	1817.52777777778	2.21420154406491	1.88189824474227	2.66931552364101	1.21285660725844	1.75277691217121	0.98814130611818
71.5	-148.5	1983.82638888889	2.22472845445956	1.86440531642795	2.63092673529448	1.24031726296483	1.71380025162060	0.937715227676956
71.5	-147.5	2445	2.24271651800722	1.75055402092923	2.59836533621320	1.33600773576949	1.66540003155303	1.01656050468122
71.5	-146.5	2668.51388888889	2.26147242065460	1.77772074260164	2.58816067567963	1.36829234637263	1.55245217211244	0.910432498557371
71.5	-145.5	2689.84722222222	2.25576696205787	1.74198260390713	2.55868986457104	1.33858059662534	1.49522672025823	0.894471329852222
71.5	-144.5	2705.3125	2.34059129574638	1.76396052776026	2.60333135720274	1.34086031452695	1.48684638661817	1.01804282675545
71.5	-143.5	2766.24305555556	2.35905387805348	1.77893574491184	2.60850959950236	1.32527537943996	1.66136054181215	1.03781145759696
71.5	-142.5	2840.32638888889	2.34772121558422	1.80541788117865	2.62149114440260	1.33451455341562	1.68636118578858	1.01471423856044
71.5	-141.5	2737.25	2.34856854015414	1.82262936024684	2.63315539663687	1.33461310163335	1.61794657884469	0.89939621479827
71.5	-140.5	2509.25694444444	2.35571698747473	1.78402218744515	2.6092365915449	1.30324650895893	1.53899153664969	1.28760865627105
71.5	-139.5	2346.13888888889	2.33239368978085	1.80438121314602	2.60375010992415	1.26260961676127	1.52300517692191	1.43483830858279
71.5	-138.5	2152.91666666667	2.33723167793959	1.79628953350574	2.61775531577735	1.23540058866908	1.65748231228398	1.43293579629144
71.5	-137.5	1942.54861111111	2.34716219711983	1.81180915159412	2.64792436558872	1.28185344182593	1.62834681588265	1.21362251990699
71.5	-136.5	1747.06944444444	2.34425658448411	1.80711151706224	2.62611458662020	1.19376119408223	1.75262597760851	1.48998416594931
71.5	-135.5	1555.27777777778	2.32367293674636	1.82985884718394	2.61763315238517	1.18815176115868	1.62704351106059	1.48069316980053
71.5	-134.5	1298.54861111111	2.26942239775379	1.82088922883670	2.63262582162655	1.22351441087074	1.6588440497427	1.51731371442662
71.5	-133.5	1024.16666666667	2.25133459405765	1.90973952668420	2.68139216607516	1.29981196679749	1.77153556919837	1.45395895487124
71.5	-132.5	802.069444444444	2.2755245150626	1.87924804374547	2.70777274831321	1.25127612996560	1.82568059974703	1.52411366779468
71.5	-131.5	563.361111111111	2.28629232658131	1.90234767707234	2.75675014683681	1.24631285517217	1.80917314313167	1.55422754163305
71.5	-130.5	253.756944444444	2.36620181769536	2.02462240824980	2.82169492701061	1.29199630437177	1.82544827153072	1.50075937069248
71.5	-129.5	171.486111111111	2.42948910082991	2.00483781479612	3.02476919887475	1.39747021652083	1.93066808050778	1.51625193899813
71.5	-68.5	1322.5	2.08739558780424	1.59445374886768	2.60850324649140	1.5901144460408	1.14738527116786	0.850113196182587
71.5	-67.5	1793.75694444444	2.09637078283772	1.53880030880402	2.34311322259634	1.50456127266281	1.09397804043788	0.819037658645161
71.5	-66.5	2096.39583333333	2.1100302426145	1.51002561354047	1.98321986788547	1.32729354255882	1.08979590629044	0.637928921034402
71.5	-65.5	2237.3125	2.12461884929185	1.56132163467917	2.45002422988677	1.21374450023138	1.00226074482349	0.672024122280053
71.5	-64.5	2241.1875	2.10407882670347	1.51762791920349	2.02937993982213	1.06411633327793	0.844870245899903	0.654418093271317
71.5	-63.5	2227.67361111111	2.08710747061998	1.50833554412609	2.29151150976970	1.13669419576305	0.880846972410238	0.658182829795482
71.5	-62.5	2126.75694444444	2.07527208470831	1.54056099790575	2.51313584407041	1.16943798752095	0.935484089332941	0.780987249796793
71.5	-61.5	1745.54861111111	2.09848065557892	1.58738761902053	2.37883952480113	1.43647135873309	0.926543797552572	1.08927748808426
71.5	-60.5	973.548611111111	2.09223240812496	1.78652031101528	2.12672761204737	1.50172994961306	0.881476397389124	1.39237454136428
71.5	-59.5	431.951388888889	2.26900809521437	1.84446704146156	2.54217747458731	1.54660161338158	1.20656298749286	1.41277719964988
71.5	-58.5	319.923611111111	2.23906470572701	1.94757026801201	2.37897382578201	1.61098168081413	1.01419960977067	1.44331094663644
71.5	-57.5	252.708333333333	2.21208699587278	2.0625733702544	2.53867615928685	1.46953569028489	0.963571223396182	1.36842270506555
71.5	-56.5	222.597222222222	2.27661965181213	2.35053847170097	2.98665360966027	1.79932780891698	1.04844760011446	1.46762899655721
71.5	-21.5	191.520833333333	2.31615273568071	2.16203835782408	2.86028533128719	1.9625152783324	1.57421839423467	1.46922718874828
71.5	-20.5	297.055555555556	2.23115858270585	2.08756295522240	2.76315723124750	1.84587593276785	1.41069375896866	1.43706072136635
71.5	-19.5	380.986111111111	2.13496795753369	1.94821443573270	2.77193891071941	1.80593554244658	1.37435755823013	1.48821817432474
71.5	-18.5	1041.66666666667	2.07072670156031	1.88319014310826	2.5598608144514	1.70076957617207	1.53392355550099	1.40127314308401
71.5	-17.5	1608.74305555556	2.19341180297510	1.85062893555460	2.53961555724961	1.70134166925655	1.45253947024183	1.37273144777323
71.5	-16.5	1477.44444444444	2.22263365146001	1.80206378851914	2.50059626290926	1.5449866446427	1.44609431072265	1.33122252571432
71.5	-15.5	1257.47222222222	2.17188448947265	1.82535986070850	2.58132932661143	1.67616318447725	1.56572068963334	1.39088948298651
71.5	-14.5	1066.59722222222	2.14861147819464	1.82531864558066	2.52852366786086	1.56024045159133	1.59566063809035	1.32040476265452
71.5	-13.5	1255.77083333333	2.17014626498903	1.81604020061298	2.49114266301841	1.51569346170463	1.56601424679676	1.30705749803628
71.5	-12.5	1529.50694444444	2.19362739919904	1.78297545109738	2.42117111153529	1.39402612059756	1.45649617793451	1.26007205116732
71.5	-11.5	1708.71527777778	2.22892225311705	1.76484709675073	2.42839376985658	1.36050010952932	1.49526570389738	1.22634201911501
71.5	-10.5	1755.77777777778	2.26371968639915	1.76443624956626	2.42632310813368	1.41843324839497	1.54100443825352	1.12118201131475
71.5	-9.5	1702.47916666667	2.16404625857114	1.76571034097935	2.41775274662129	1.40043148564726	1.52031426864253	1.12706441459471
71.5	-8.5	1728.875	2.07124626882638	1.77475361901209	2.45500596036834	1.42126769555538	1.53152220071752	1.13043639477582
71.5	-7.5	1857.20833333333	2.02441942370909	1.76780018729736	2.39651813968179	1.35298865547113	1.52236106207856	1.09860559341156
71.5	-6.5	1886.64583333333	1.89094814901761	1.75234214789841	2.31704774758250	1.35460901771346	1.32732921650820	1.06092833848787
71.5	-5.5	1862.27083333333	1.82170274285646	1.74327081918274	2.21682717021423	1.33078147065964	1.32078218451874	1.05019051707255
71.5	-4.5	1997.72222222222	1.86413316448343	1.73740908051930	2.15968473768706	1.26863938185956	1.29510685387626	1.04105196885108
71.5	-3.5	2023.67361111111	1.86292905999454	1.75660681988507	2.24152196755162	1.30253435528985	1.32527994366848	1.05246250591469
71.5	-2.5	2144.21527777778	1.83135474483674	1.75838360677724	2.28486795409033	1.29164382339585	1.31815061858614	1.03045803580882
71.5	-1.5	2263.61805555556	1.82137086345493	1.75089005091853	2.22769704525999	1.24861885247036	1.27233021272707	1.02494299265423
71.5	-0.5	2503.40972222222	1.79645409046775	1.75821194063936	2.08577471352830	1.24597709372353	1.02538398615885	1.15006396699509
71.5	0.5	2686.91666666667	1.77959614145322	1.72164282159405	2.01027370643489	1.25780987841676	1.01949484836211	1.13113046516536
71.5	1.5	2739.125	1.79674877231618	1.77597545982868	2.10618811724599	1.4133211318252	1.06059570851677	1.23474112080353
71.5	2.5	2936.34722222222	1.79046512157001	1.76533229715666	1.9997662091994	1.26386097044480	1.17881535770902	0.713898780134842
71.5	3.5	3005.06944444444	1.80881571928760	1.72636850811984	2.05154178522001	1.14688011539944	1.18769515334912	0.469593529833611
71.5	4.5	3046.29861111111	1.79333324037123	1.76493872358110	2.20792974931056	1.17750642103807	1.21110661948236	0.483623090358003
71.5	5.5	3018.15972222222	1.77682057748402	1.78123706606037	2.3216201581662	1.41621777149568	1.241561629409	0.48128501297456
71.5	6.5	2961.47222222222	1.76395465756453	1.77293614584986	2.17686164664526	1.42385541962872	1.21631284997411	0.533381013064884
71.5	7.5	2846.86805555556	1.74306594833747	1.80563778246799	2.36981317849079	1.49597813942075	1.22878281953689	0.820685095451498
71.5	8.5	2715.22916666667	1.72278938483176	1.81896351956274	2.40010644895987	1.55972484731421	1.24318781116392	0.846426512757186
71.5	9.5	2562.92361111111	1.73069050932985	1.78905935278756	2.39124590129737	1.60865958869763	1.22800996691258	1.15217585378643
71.5	10.5	2425.54861111111	1.73713233886241	1.83007284692748	2.48143197279297	1.69904782705481	1.36009219892864	1.16042161597854
71.5	11.5	2294.09722222222	1.77256105424760	1.84101068139835	2.49879344075702	1.80730968600470	1.44099773568793	1.24278110372791
71.5	12.5	2111.25694444444	1.78916714012764	1.83691930484158	2.46569598360286	1.81297393397862	1.46191359848188	1.24268051594319
71.5	13.5	1886.24305555556	1.79344399924260	1.90449821545507	2.48698452642167	1.85840451978322	1.49032585946556	1.39831704561625
71.5	14.5	1602.94444444444	1.80443090112719	1.96699606423869	2.46158586675742	1.88243581683092	1.50484948201304	1.4081420902817
71.5	15.5	1234.33333333333	1.83355534078377	2.06913512221479	2.67053935683030	1.98483490257561	1.63942612622248	1.45894047019536
71.5	16.5	666.972222222222	1.82678723724648	2.17224186555763	2.69290058888871	1.89680869658098	1.61731231316054	1.48684567993377
71.5	17.5	288.604166666667	1.8848891621623	2.15535847748005	2.71493157247256	1.87437174899712	1.43192764052401	1.39038849017607
71.5	18.5	249.381944444444	1.99951889333984	2.14911544996857	2.72054266663426	2.00052659739249	1.21371720067890	1.45170741138651
71.5	19.5	236.965277777778	1.99883967212867	2.16496143222889	2.70542932031658	2.04719213293691	1.20793111336115	1.42835428115104
71.5	20.5	263.368055555556	2.02754123514582	2.19166286128787	2.67148441133526	2.05400896006350	1.25101614608772	1.39774065301700
71.5	22.5	349.222222222222	1.93181273547049	2.20098249913745	2.78953025094415	2.05622287244528	1.28593788673648	1.42812408508895
71.5	29.5	317.541666666667	2.01757676483765	2.20236547302372	2.86563786569589	1.95617798221672	1.13222887168576	1.36453841073652
71.5	32.5	273.263888888889	2.03570739840390	2.18203865772104	2.90689734957456	2.02652479715378	1.17794597220147	1.40239869028662
71.5	33.5	254.104166666667	2.09873397460217	2.14422708651923	2.88520058737938	2.03032027004434	1.24758048126727	1.41088038388972
71.5	34.5	219.826388888889	2.03626365001475	2.11516885759057	2.90907382234395	2.01039770569960	1.27884135347628	1.42930470371278
71.5	35.5	218.694444444444	2.0824259028107	2.14949458598201	2.91928459824358	1.97980672160600	1.24815195911233	1.42878870383851
71.5	36.5	240.868055555556	2.10429259663360	2.14769855371759	2.95197078649109	1.98429974082044	1.25650012085401	1.42935126905235
71.5	37.5	273.041666666667	2.06725443980245	2.09095602992127	2.95186401948467	1.92367320815961	1.14198218223967	1.19592644307575
71.5	38.5	320.479166666667	1.95557930157516	2.10235049029541	3.00673408196432	1.94602918771807	1.15280789540539	1.40107522065349
71.5	39.5	327.298611111111	1.97423709896770	2.09881122843839	3.00623845444667	1.94407789520541	1.15327744232133	1.40433158616907
71.5	40.5	307.097222222222	2.04597640302657	2.15758009647013	2.99946237559115	1.99139109003972	1.15972117612427	1.40497311851364
71.5	41.5	241.375	2.13046331397872	2.16286812573927	2.99131623091111	1.97999292166211	1.19680016146009	1.40815356798252
71.5	42.5	215.430555555556	2.11377997178078	2.13747670212531	2.97185027115747	1.94320347458347	1.37856307829810	1.41541866271861
71.5	43.5	215.326388888889	2.02532547746368	2.15504526333843	2.99516681053713	1.99322561411630	1.37959512048394	1.41988642621660
71.5	44.5	170.590277777778	1.97934713141771	2.18020596187684	2.96543982299481	2.04762135282867	1.32228713480348	1.41718625156867
71.5	45.5	138.430555555556	2.00411752982143	2.21227658284285	2.91192825871782	2.05731985682857	1.35136293662461	1.41747661140939
71.5	46.5	125.409722222222	2.00231527303515	2.23031652804059	2.90343918859115	2.06257354282975	1.35705148133624	1.40302665354482
71.5	47.5	111.291666666667	2.07026185481024	2.10112589379021	2.91416195396024	2.00584517166816	1.36215108577567	1.39006312167658
71.5	48.5	118.118055555556	2.11243391647595	2.08560888715193	2.77639314524395	1.78004964089852	1.36102165904125	1.33276192449789
71.5	49.5	114.645833333333	2.13229035547671	2.08184562735835	2.49417616473148	1.52472121642008	1.2156107921225	1.3052192375113
71.5	50.5	108.458333333333	2.17838578595343	2.07218335554077	2.51424422501563	1.53383304043937	1.19872080544772	1.34043702988310
71.5	60.5	86.7847222222222	2.28223836633445	2.31654722756657	2.92706172395466	1.78445150542474	1.50124490014650	1.51871544413230
71.5	61.5	87.4513888888889	2.29132434226952	2.30735084394708	2.93282497351345	1.78945535519612	1.51526334416888	1.51958691951511
71.5	62.5	105.583333333333	2.29689851510655	2.26501794374202	2.8863108168907	1.69673591290397	1.39040189453970	1.53230937491939
71.5	63.5	117.201388888889	2.28319632116328	2.31409133065413	3.26842527076668	1.76276706808590	1.41717395720509	1.52989651750808
71.5	64.5	88.4444444444444	2.4286557350313	2.48623730434807	3.38433995793997	1.83661405388618	1.53144562606597	1.53274219746143
71.5	65.5	101.402777777778	2.45414532239145	2.46070587102759	3.40786618899964	1.84029201415095	1.41416044146702	1.54367905826491
71.5	66.5	39.6527777777778	2.52589176680418	2.55600122333154	3.56942865346615	1.92232148416792	1.53725749744497	1.50895648697234
71.5	131.5	13.2708333333333	2.49737319127224	1.97307764682876	3.45263115365982	1.33372030877337	1.83473848979948	1.42159931560906
71.5	152.5	11.8333333333333	2.41055494444471	1.91798764256116	3.22576259565387	1.32339685239968	1.92496456446640	1.44218408257951
71.5	155.5	9.63888888888889	2.40474692261864	1.89893214085651	3.28552455044295	1.34329621911253	1.72599837176885	1.44316504290850
71.5	157.5	8.40972222222222	2.40785107754686	1.94160585159657	3.23209752696308	1.35873653116714	1.74399052103763	1.42431422262895
71.5	158.5	12.4861111111111	2.43591436014299	1.98901122775712	3.19107614600212	1.72756448560616	1.74394882509110	1.44632695383926
71.5	159.5	14.7777777777778	2.44499134145374	1.98082194846307	3.20029253187298	1.73374616395077	1.76942747143074	1.45001374883347
71.5	160.5	15.5208333333333	2.45371413903739	2.20481137912830	3.18010119674055	1.76682122268364	1.80132170891875	1.42506375609926
71.5	161.5	18.1736111111111	2.48830976958650	2.27844275301752	3.18335443344094	1.83131935870309	1.83070970656215	1.43795323890702
71.5	162.5	19.6041666666667	2.41858205107550	2.16139645648106	3.32758167777610	1.80913565401435	1.92948346424452	1.45767406970494
71.5	163.5	20.8333333333333	2.42797588861836	2.17029176387346	3.35955195073020	1.85137250215690	1.94785615779641	1.46643449967233
71.5	164.5	22.4305555555556	2.40928041315839	2.22732790102121	3.40058518231782	1.95045727867710	1.8648264489677	1.47372743786801
71.5	165.5	22.8263888888889	2.41839042355812	2.25569743412546	3.33865601822909	1.95701930945811	1.82956894846885	1.48938822277271
71.5	166.5	22.5972222222222	2.38202762363870	2.3826178138091	3.2810838835213	1.98325616971835	1.81441160772925	1.46755746241134
71.5	167.5	25.0069444444444	2.35833253968574	2.45667882956831	3.38560654467591	2.05765165845394	1.87815645202729	1.43522358693997
71.5	168.5	30.8055555555556	2.32014933036031	2.40101468431540	3.44834372666832	2.04216466163395	1.89795859942867	1.41183682664097
71.5	169.5	36.7222222222222	2.33864949726534	2.31203654344070	3.46749612894184	1.97974231653049	1.69848377903155	1.43610287400182
71.5	170.5	37.9652777777778	2.38735765165573	2.33752070257731	3.53609874105385	1.89772772099302	1.60518067493602	1.44227085217706
71.5	171.5	39.7847222222222	2.38255012517063	2.35093151105614	3.48898584233768	1.95090387336661	1.51700725119303	1.52574221387047
71.5	172.5	41.2291666666667	2.32970248790962	2.37871145184609	3.49358338820075	1.96167143813257	1.54440198982715	1.55595313359762
71.5	173.5	41.0069444444444	2.25928709577773	2.35259156703719	3.42961554348145	1.93267488515829	1.49687985456593	1.49246186475354
71.5	174.5	38.3125	2.23192220782757	2.41321887271536	3.43981231744852	2.02076929095202	1.40757722580327	1.463641608658
71.5	175.5	35.8472222222222	2.40302819709395	2.5323976450681	3.49724307795955	1.99260164821099	1.50484692316253	1.47599901385225
71.5	176.5	32.6041666666667	2.4042356503646	2.51206507616677	3.52888930618697	1.94619802000170	1.52561147169036	1.47877148403426
71.5	177.5	32.4513888888889	2.41680051810976	2.52818115665665	3.42225741724471	1.97728105110614	1.48095352974897	1.47052249941326
71.5	178.5	19.875	2.42550204389901	2.58117840554253	3.48062241234346	2.01465049774228	1.49851374579059	1.56465576857339
70.5	-177.5	44.1180555555556	2.43200452232378	2.45978376129515	3.48543512128858	2.07913880342444	1.39358860967277	1.48808904812338
70.5	-176.5	54.0069444444444	2.26625730237945	2.51467854589293	3.40968185002872	2.03022996896406	1.26620728606900	1.47002567760125
70.5	-175.5	60.6736111111111	2.24257099822088	2.24693241232591	3.36132776251076	1.96371807382580	1.39114384060405	1.40615289312118
70.5	-174.5	55.9583333333333	2.25317339599965	2.20410495266719	3.35191275248534	1.95386544451009	1.40851301019051	1.48348542733395
70.5	-173.5	44.0208333333333	2.26354388383262	2.14502754435705	3.35076235939349	1.97523719281517	1.36827327971873	1.48536253576782
70.5	-172.5	37.3194444444444	2.26756300984856	2.19836084745594	3.37799607432244	1.97700562097836	1.31109113642234	1.48854332113319
70.5	-171.5	34.7013888888889	2.22434816217507	2.2152077648551	3.40819161451045	2.02999949184155	1.35970809079056	1.41933416355246
70.5	-170.5	33.1458333333333	2.21514514053995	2.28228468059089	3.38510968446856	2.08444359094319	1.67653203127597	1.45084212048091
70.5	-169.5	34.4930555555556	2.26438396035487	2.31536892790971	3.42887420865115	2.11840364571011	1.80059236160888	1.55684996756325
70.5	-168.5	41.4027777777778	2.26325269668436	2.33005250580417	3.41751587051451	2.14608054776546	1.88439528860572	1.55152966622545
70.5	-167.5	48.1875	2.24191701075691	2.44510157233536	3.41243447533205	2.04953175306535	1.59954526546138	1.50810461691465
70.5	-166.5	44.5069444444444	2.25194637806933	2.46192894530084	3.43076452427919	2.05923764114698	1.45986828968399	1.51617295124724
70.5	-165.5	40.3888888888889	2.22676175972115	2.52129740995183	3.42933016033189	2.08490491010541	1.83011982057535	1.51444396744181
70.5	-164.5	41.0555555555556	2.24232566583835	2.48467604019708	3.44780929256728	2.07617818785148	1.96974693795756	1.51531195388004
70.5	-163.5	37.4166666666667	2.31766977447629	2.53816552443238	3.40097155266732	2.01594273655966	2.03443262007688	1.53862596094880
70.5	-143.5	330.548611111111	2.42629771948949	1.95551992735313	2.78577702233656	1.20875171198826	1.80079228682850	1.56525047262899
70.5	-142.5	478.361111111111	2.40273587650165	1.96004953007105	3.36629590446138	1.28380769494739	1.83036421793276	1.54857589176273
70.5	-140.5	881.215277777778	2.32080431369238	1.80676230073699	2.70510027139482	1.24649301758971	1.84490792888019	1.51340961353758
70.5	-137.5	784.909722222222	2.32002869549485	1.78140326666615	2.70566514160828	1.14467635635206	1.86343138088675	1.52947914088178
70.5	-136.5	477.215277777778	2.35814127659267	1.75578630439381	2.72188420354685	1.14676651431066	1.85230136450068	1.54604896543722
70.5	-135.5	196.798611111111	2.40720585503219	1.92412219237416	3.41730528549998	1.28694547251737	1.99984182152322	1.51363020218752
70.5	-134.5	77.3819444444444	2.4132686499698	1.92691493333762	3.48400540226976	1.41244670101446	2.18171517645913	1.50732453117917
70.5	-133.5	56.7638888888889	2.4229258785549	1.96194529013212	3.43368121402222	1.39475812403315	2.0944018712342	1.44710505974265
70.5	-132.5	42.3194444444444	2.40660202730561	1.96672798323998	3.50617172999425	1.38624596553403	2.17054416137143	1.46119153224280
70.5	-131.5	36.2430555555556	2.3957737099607	1.91184353179836	3.49041338130925	1.39043684495705	2.11844046293904	1.50187184401885
70.5	-130.5	22.7430555555556	2.39755324771269	1.93388751154618	3.3094677156963	1.37556775974416	2.06582888079547	1.43016579754552
70.5	-129.5	17.3888888888889	2.39059541366748	1.92690312320825	3.27217228529288	1.3670151419523	1.94481458347554	1.51855485213069
70.5	-126.5	264.125	2.34606469516149	1.93288802881700	3.27173965774327	1.28374721280653	1.62904562533669	1.42971005687070
70.5	-125.5	226.305555555556	2.35147476019036	1.96611662763793	2.94363142881404	1.28912875705793	1.64652814782840	1.53786642229031
70.5	-124.5	237.020833333333	2.29604552582179	1.92273014812500	2.78780080967444	1.24430091413090	1.75403355508863	1.54783206254988
70.5	-123.5	378.708333333333	2.21897865422606	2.01993171398476	2.77651796755241	1.30063300780123	1.72341230786502	1.54944988953106
70.5	-122.5	432.493055555556	2.27979161400008	1.88290084468732	2.69738024076582	1.22929543531719	1.59921757566435	1.55144752956713
70.5	-121.5	402.104166666667	2.23083526784809	1.92798749351855	2.59029491862516	1.28673670360770	1.50432399842073	1.51697251525456
70.5	-120.5	338.013888888889	2.21864541235843	1.91746625997802	2.53240763566941	1.33708143833347	1.38596448672956	1.45097645916188
70.5	-119.5	324.4375	2.24493685192333	1.88659404035673	2.66257668739942	1.31314427939781	1.4589198208691	1.46033006833865
70.5	-67.5	176.486111111111	2.21708448372343	1.95819648258977	3.10602798107391	1.79927079569127	1.52995225649770	1.10631374772265
70.5	-66.5	660.506944444444	2.15378003320592	1.72060704926285	2.80343522935829	1.60220586519352	1.46373323068408	1.0106008731979
70.5	-65.5	1399.76388888889	2.03926839500893	1.58422402622097	2.33751813477114	1.27822071010549	1.03719837671713	0.679326769366743
70.5	-64.5	2012.375	2.05760690876596	1.4998936998397	1.91225024771706	0.99358873606569	0.987015959058573	0.599836590413998
70.5	-63.5	2101.875	2.06134343078992	1.51921970011600	1.95875190435970	1.13177743284519	0.805305449916405	0.634193256155769
70.5	-62.5	2000.94444444444	2.0698999299756	1.53052544178727	2.31095167464112	1.17303796016229	0.834375161636083	0.694810035971895
70.5	-61.5	1489.26388888889	2.09722662000510	1.64526104405001	2.42845223955506	1.44090773037241	0.915187354237806	1.04919634876148
70.5	-60.5	748.305555555556	2.09190904554815	1.74082988981649	2.09005930507512	1.40274612618323	0.74937064751225	1.40498357603923
70.5	-59.5	488.055555555556	2.22586416372609	1.89694443144927	2.19614417458643	1.58958571924050	0.838497265039431	1.40378969397433
70.5	-58.5	416.638888888889	2.22526481091804	2.01817273786974	2.29008591497429	1.55651347052697	1.05193341669260	1.40391937612283
70.5	-57.5	395.347222222222	2.23941147352883	2.05738171975372	2.44618082591418	1.54250832673040	1.00119079344199	1.40707269534968
70.5	-56.5	333.965277777778	2.22850735126853	2.13473285383960	2.54925363684021	1.55778335904765	1.06026514012301	1.45333387167550
70.5	-55.5	264.25	2.3382638119383	2.36124716042674	3.03691879120938	1.78480073740848	1.21859041572031	1.42857243746308
70.5	-20.5	306.465277777778	2.23998096416093	1.94259333282592	2.75686570713730	1.85996194736428	1.53124016172113	1.30737635081092
70.5	-19.5	487.097222222222	2.21625650840628	1.87886835735771	2.66993456904234	1.77404298853597	1.56673928095762	1.43951843176005
70.5	-18.5	1406.69444444444	2.12018833455732	1.84335802936063	2.55769558200953	1.65498455213932	1.51349467063523	1.34657296959831
70.5	-17.5	1586.83333333333	2.15632609716262	1.78377220220186	2.50239626606614	1.60421730028535	1.47998003016927	1.22031696221278
70.5	-16.5	1251.10416666667	2.13187373399153	1.72631144271792	2.33307806872544	1.48493021574173	1.46379275452158	1.23511215151154
70.5	-15.5	1207.77083333333	2.16169024422818	1.77617912294596	2.42968391221759	1.49711028200510	1.5374782459198	1.18019035779430
70.5	-14.5	1290.65972222222	2.11942068174843	1.79200244286587	2.34391051517735	1.52612165533803	1.5218687659419	1.19168588110488
70.5	-13.5	1339.4375	2.09939154920524	1.78868607506146	2.42458395872480	1.55300468517690	1.54907955302418	1.15453768626822
70.5	-12.5	1206.22916666667	2.14011260291371	1.81119328217136	2.53614910918446	1.53173430777044	1.63939644919762	1.27044564329769
70.5	-11.5	1339.91666666667	2.09949465895984	1.79108813142064	2.45412468448578	1.48587949336793	1.51793646194773	1.26648490741938
70.5	-10.5	1305.3125	1.96508466561829	1.81585904179804	2.53807132141327	1.51230149922284	1.56850271739088	1.27709087721571
70.5	-9.5	1004.11111111111	1.95110842826528	1.84022841956346	2.61315194025293	1.49160573126889	1.62784473637907	1.28313211489523
70.5	-8.5	434.597222222222	1.99492388211109	1.94721289136092	2.71812330865243	1.77991130342411	1.64025964134164	1.34817439210077
70.5	-7.5	1133.27083333333	1.91883388374414	1.84598206872838	2.48122279683578	1.55095971098979	1.54017940355995	1.24647850077912
70.5	-6.5	2074.44444444444	1.84346552699817	1.81562416068444	2.36343118911457	1.34558958380803	1.34732746583320	1.17193486538667
70.5	-5.5	2388.70138888889	1.83133471459313	1.78479550313085	2.35832332165516	1.28387737571583	1.29738064208426	1.14798730553881
70.5	-4.5	2438.52777777778	1.83205816729530	1.76950457387994	2.24726355447098	1.14225279456301	1.25505667302231	0.77076378124882
70.5	-3.5	2596.54861111111	1.81258680319647	1.73610334126026	2.24816952166720	1.14387836241345	0.998706450902904	0.760050307873325
70.5	-2.5	2834.99305555556	1.81455784564845	1.72405789902884	2.2477202446518	1.22064498376269	0.988428442518986	1.13491834269665
70.5	-1.5	3015.11805555556	1.80379900011959	1.71248195589892	2.12856136668842	1.12406217115033	1.07119480025076	0.484126001648423
70.5	-0.5	3148.70833333333	1.81481425526323	1.73365335310791	2.04062442730681	1.24020489942395	1.12730197729977	0.859865716760613
70.5	0.5	3084.72916666667	1.81511039676699	1.71849790585327	2.12967283680333	1.23856846730178	1.18986678305605	0.787669403471732
70.5	1.5	3187.73611111111	1.78906576881864	1.77376438190633	2.3796092278536	1.50489444775151	1.12833149624723	0.783443667944227
70.5	2.5	3203.38888888889	1.80237457741377	1.71783955469976	2.15007306836061	1.20143983784463	1.11990946722181	0.74471430338483
70.5	3.5	3202.34722222222	1.80515132354738	1.74359548212070	2.15448256322367	1.13534317140231	1.19186539808932	0.493985320936023
70.5	4.5	3191.46527777778	1.7952070921229	1.74504600352292	2.17705643499165	1.36014960637813	1.19612652808501	0.497314410905023
70.5	5.5	3173.11111111111	1.80411766610257	1.75681986306978	2.36506762475626	1.42198596647398	1.21318330710019	0.513213956665926
70.5	6.5	3109.56944444444	1.80609785462675	1.78842212613628	2.43841384358176	1.61144953396803	1.26151335720353	0.695389879876216
70.5	7.5	3004.22222222222	1.84431427860621	1.80154966267658	2.49763987136849	1.72917967023320	1.38306733022863	0.792959776010299
70.5	8.5	2874.84722222222	1.85694569431844	1.79970593009936	2.50056966894982	1.78435002917855	1.39610113485124	1.16464514873829
70.5	9.5	2782.88888888889	1.77054381105944	1.81850707705728	2.47859357140019	1.82774345173527	1.41363872176879	1.23225324109004
70.5	10.5	2750.77083333333	1.83900268386867	1.84450057450786	2.44094991326527	1.87766196827835	1.4325843990165	1.31106755455745
70.5	11.5	2693.72916666667	1.90338797039200	1.90259049969779	2.40023280286660	1.88687909418153	1.39160791558245	1.39512319261917
70.5	12.5	2605.95138888889	1.91498342187124	1.94630373021251	2.40491912307037	1.87042826372442	1.37489858863019	0.982154077983229
70.5	13.5	2501.30555555556	1.88380943686835	1.95825324487677	2.39816029062835	1.84351699176319	1.40915873238750	0.947709158115832
70.5	14.5	2357.15972222222	1.83295752587930	1.96314022018402	2.34937513117505	1.81601633874714	1.43809636287904	0.923320577646134
70.5	15.5	2143.72222222222	1.87485368446011	1.97989802185533	2.33292377139663	1.84352624118954	1.47382486436329	0.952359424983489
70.5	16.5	1469.45138888889	1.91364303675650	2.01618338619163	2.40805162585848	1.93795501685944	1.51147997252001	1.28042802922368
70.5	17.5	284.833333333333	1.96491303321963	2.14231029666229	2.56069779028447	1.93011875164408	1.47402883122863	1.42210493616817
70.5	18.5	173.784722222222	2.14942352341248	2.14889120904148	2.59938357223380	1.95928917569952	1.20001218035952	1.42795317137053
70.5	19.5	117.631944444444	2.20731496608465	2.21348815767637	2.60652753898426	1.97073853710465	0.916551573871899	1.39887906723500
70.5	36.5	173.694444444444	2.20315671859758	2.16783842876731	2.9235871128464	2.03418299926829	1.22151130091078	1.43337549376777
70.5	37.5	182.868055555556	2.23350422224314	2.16619106967182	2.92013761438576	1.96942278668683	1.20233251613603	1.43450950470626
70.5	39.5	213.736111111111	2.20262501423803	2.15278169587297	2.95866918895342	2.00399039436926	1.16650628094633	1.41883024407536
70.5	40.5	159.166666666667	2.25588569022531	2.19135264008363	2.92668031494104	2.02717289610804	1.19180153384284	1.41758376160163
70.5	41.5	99.5763888888889	2.26824672231562	2.21331363821834	2.93158991747164	1.98513028657568	1.22455310936704	1.40541871171489
70.5	42.5	77.4861111111111	2.20879674510651	2.20876193727431	2.96296866993431	2.01704863170595	1.27537811420418	1.44781116430554
70.5	43.5	91.1111111111111	2.25240477535709	2.24356358459534	2.96986315321557	2.00415606749373	1.28096544335310	1.41001755514115
70.5	44.5	102.541666666667	2.19980142514528	2.24278841815701	2.96671963051626	2.03504892731105	1.27537633418664	1.41006453500675
70.5	45.5	108.104166666667	2.09981749592359	2.23373816669379	2.95914030320743	2.05153429701366	1.44321115228583	1.37215297621332
70.5	46.5	114.333333333333	2.15564446400611	2.25180090249579	2.96847630634919	2.03867285314689	1.42765090320702	1.41920090872812
70.5	47.5	117.548611111111	2.18024723788348	2.20386269414729	2.8284838016541	2.07857621348952	1.51342208623338	1.49295210001387
70.5	48.5	97.0208333333333	2.23450614375254	2.13207788772408	2.88822968194075	2.02455222161375	1.217644809899	1.46525692601788
70.5	49.5	80.7222222222222	2.24682871663232	2.09888988500467	2.92066709677284	1.90788220167980	1.23780728580149	1.43033511798433
70.5	50.5	95.4027777777778	2.26226859236750	2.05936454323996	2.83252048622615	1.73559577424609	1.15922458355281	1.41348656002575
70.5	51.5	110.444444444444	2.30382621124999	2.07735674237723	2.67194840799647	1.67792809954212	1.14308473220979	1.45674401003147
70.5	52.5	120.486111111111	2.35932855167204	2.20918623299019	2.73806098384188	1.63830115460023	1.08115437033181	1.46631787216216
70.5	60.5	138.229166666667	2.36528100049038	2.41042256649511	2.92820953821893	1.65342223936480	1.44545877914756	1.54611333167222
70.5	61.5	154.291666666667	2.27690941417205	2.3880603252007	2.98327947087537	1.70449856646789	1.42907469941160	1.52312401617526
70.5	64.5	76.9513888888889	2.41585670215242	2.58346868184444	3.51822482684195	1.94151926932861	1.34967111847293	1.52091073121056
[truncated: 35,145 more rows]
